# Supplementary material for: Enhancement and contextual modulation of visuospatial processing by thalamocollicular projections from ventral lateral geniculate nucleus
Source: Nat Commun. 2023 Nov 10;14:7278. doi: 10.1038/s41467-023-43147-9 (PMC10638288; doi:10.1038/s41467-023-43147-9)
Supplement: Supplementary file 4 — Source Data [file 41467_2023_43147_MOESM4_ESM.xlsx]

## Sheet: Fig.1
Fig.1b					Fig.1c						Fig.1d				Fig.1e				Fig.1f	SC	Saline	CNO			Saline	CNO		Fig.1g	vLGN	LED OFF	LED ON		vLGN-SC inh		LED OFF	LED ON			LED OFF	LED ON
Animal#	1st	2nd	Sham			Num	1st	2nd	sham			Contrast	SR(%)			Size(deg)	SR(%)			CNO grp	1	0		Ctrl grp	1	1			NpHR grp	0	2			NpHR grp	1	1		Ctrl grp	1	1
1	0	1	1			0（Incorrect）	10	6	5			0.2	34.4828			2.5	38.4615				0	0			1	0				1	0				1	0			2	0
2	1	1	2			1（Correct）	24	27	8			0.4	37.931			5	72				1	1			0	1				1	1				1	0			1	1
3	1	1	2			2（No-choice)	4	5	10			0.6	51.7241			10	85.9649				2	1			1	1				0	1				1	0			1	1
4	1	1	2			total	38	38	23			0.8	75.8621			15	76.9231				1	2			1	1				2	2				1	1			1	1
5	1	1	1									1	82.7586			20	71.4286				1	1			1	1				1	2				1	0			1	1
6	0	1	0			Percentage	1st	2nd	sham												1	0			1	1				1	2				1	2			1	1
7	1	1	1			0（Incorrect）	0.263158	0.157895	0.217391												1	0			1	1				1	0				1	0			1	2
8	0	2	1			1（Correct）	0.631579	0.710526	0.347826												1	2			1	1				1	2				1	1			1	2
9	2	1	0			2（No-choice)	0.105263	0.131579	0.434783												0	0			0	0				1	2				1	2			2	1
10	1	1	2			total	1	1	1												1	0			1	1				1	0				1	0			0	1
11	0	1	2																		1	2													1	0			1	0
12	0	1	2																																1	0			1	1
13	0	1	2																	Num	Saline	CNO		Num	Saline	CNO			Num	LED OFF	LED ON				1	0			1	0
14	1	0	1																	0（Incorrect）	2	6		0（Incorrect）	2	2			0（Incorrect）	2	3				2	1			1	1
15	1	1	1																	1（Correct）	9	3		1（Correct）	9	9			1（Correct）	8	2
16	1	1	2																	2（No-choice)	1	3		2（No-choice)	0	0			2（No-choice)	1	6
17	1	1	0																	total	12	12		total	11	11			total	11	11			Num	LED OFF	LED ON		Num	LED OFF	LED ON
18	1	1	0																															0（Incorrect）	0	9		0（Incorrect）	1	3
19	2	0	1																	Percentage	Saline	CNO		Percentage	Saline	CNO			Percentage	LED OFF	LED ON			1（Correct）	14	4		1（Correct）	12	10
20	1	1	0																	0（Incorrect）	0.166667	0.5		0（Incorrect）	0.181818	0.181818			0（Incorrect）	0.181818	0.272727			2（No-choice)	1	2		2（No-choice)	2	2
21	1	1	2																	1（Correct）	0.75	0.25		1（Correct）	0.818182	0.818182			1（Correct）	0.727273	0.181818			total	15	15		total	15	15
22	1	1	2																	2（No-choice)	0.0833333	0.25		2（No-choice)	0	0			2（No-choice)	0.0909091	0.545455
23	1	2	1																	total	1	1		total	1	1			total	1	1			Percentage	LED OFF	LED ON		Percentage	LED OFF	LED ON
24	1	1		0（Incorrect）																														0（Incorrect）	0	0.6		0（Incorrect）	0.0666667	0.2
25	0	1		1（Correct）																														1（Correct）	0.933333	0.266667		1（Correct）	0.8	0.666667
26	0	1		2（No-choice)																														2（No-choice)	0.0666667	0.133333		2（No-choice)	0.133333	0.133333
27	1	0																																total	15	15		total	15	15
28	1	0
29	1	2
30	1	1
31	1	1
32	0	2
33	1	1
34	0	2
35	2	1
36	1	0
37	1	0
38	2	1

## Sheet: Fig.2
Fig.2c																																	Fig.2d
	Trial#	1	2	3	4	5	6	7	8	9	10	11	12	13	14	15	16	17	18	19	20	21	22	23	24	25	26	27	28	29	30			SR
Location	Right	1	1		1	1	1	1		1	1			1		1	1	1	1				1		1			1	1		1		Mouse#	Day 1	Day 2	Day 3	Day 4	Day 5	Day 6	Day 7	Day 8
	Left			1					1			1	1		1					1	1	1		1		1	1			1			1	0.58	0.475	0.816327	0.816327	0.784314	0.816327	0.869565	0.888889
Choice	Right	1	1		1		1	1	1	1	1			1		1		1	1		1	1	1	1		1		1	1		1		2	0.74	0.725	0.689655	0.701754	0.833333	0.909091	0.8	0.888889
	Left			1		1						1	1		1		1			1					1		1			1			3	0.608696	0.7	0.740741	0.769231	0.952381	0.851064	0.869565	0.892857
																																	4	0.6	0.866667	0.566667	0.625	0.731707	0.882353	0.84507	0.84507
																																	5	0.766667	0.8	0.7	0.810811	0.789474	0.759494	0.952381	0.779221
																																	6	0.633333	0.633333	0.633333	0.810811	0.75	0.810811	0.789474	0.910714
																																	7	0.766667	0.666667	0.6	0.666667	0.638298	0.9375	0.967742	0.895522
																																	8	0.133333	0.45	0.566667	0.625	0.733333	0.85	0.7	0.9
																																	9	0.516667	0.583333	0.8	0.84507	0.866667	0.866667	0.833333	0.833333
																																	10	0.566667	0.5625	0.716667	0.857143	0.883333	0.883333	0.866667	0.85
																																	11	0.683333	0.714286	0.783333	0.75	0.816667	0.816667	0.733333	0.833333
LGv-SC inhibition
Fig.2f				Fig.2g						Fig.2h				Fig.2i
	SR				mean of SR		SE of SR				SR change			Dot Size(deg)	SR		Dot Size(deg)	SR		Dot Size(deg)	SR
	LED OFF	LED ON		Dot Size(deg)	LED OFF	LED ON	LED OFF	LED ON		Dot Size(deg)	mean	SE		1~2	LED OFF	LED ON	3~4	LED OFF	LED ON	>5	LED OFF	LED ON
	0.833333	0.5		1	0.5417	0.5327	0.05046	0.02183		1	0.048	0.1221			0.666667	0.5		0.833333	0.666667		0.916667	0.916667
	0.5	0.625		2	0.6181	0.5952	0.05933	0.03848		2	-0.0345	0.09587			0.5625	0.5625		0.6875	0.625		0.9375	0.75
	0.625	0.625		3	0.7583	0.6716	0.02307	0.02861		3	-0.1087	0.05115			0.625	0.5625		0.875	0.75		0.9375	0.875
	0.5	0.571429		4	0.8278	0.7163	0.04961	0.03633		4	-0.154	0.0363			0.583333	0.571429		0.8	0.642857		0.8	0.928571
	0.5	0.5		5	0.8694	0.7331	0.0286	0.06483		5	-0.1635	0.07168			0.416667	0.5		0.75	0.666667		0.916667	0.833333
	0.833333	0.666667		6	0.8764	0.8611	0.02767	0.0545		6	-0.0321	0.0923			0.666667	0.666667		0.916667	0.833333		1	0.833333
	0.833333	0.666667		7	0.8556	0.8442	0.08012	0.03797		7	0.066	0.1378
	0.75	0.625
	0.75	0.75
	0.8	0.571429
	0.666667	0.666667
	0.833333	0.833333
	0.833333	0.666667
	0.625	0.625
	1	0.75
	0.8	0.714286
	0.833333	0.666667
	1	0.833333
	0.833333	0.5
	0.875	0.625
	0.875	0.875
	0.8	0.857143
	0.833333	0.666667
	1	0.833333
	0.833333	1
	0.875	0.75
	0.875	0.875
	0.8	1
	1	0.666667
	1	0.833333
	1	0.833333
	1	0.75
	1	0.875
	0.8	0.857143
	0.833333	1
	0.5	0.833333
LGv-SC activation
Fig.2k	SR			Fig.2l						Fig.2m				Fig.2n
	LED OFF	LED ON			mean of SR		SE of SR				SR change			Dot Size(deg)	SR		Dot Size(deg)	SR		Dot Size(deg)	SR
	0.625	0.875		Dot Size(deg)	LED OFF	LED ON	LED OFF	LED ON		Dot Size(deg)	mean	SE		1~2	LED OFF	LED ON	3~4	LED OFF	LED ON	>5	LED OFF	LED ON
	0.625	0.875		1	0.5417	0.5327	0.05046	0.02183		1	0.078	0.1048			0.625	0.75		0.8125	0.875		0.9375	1
	0.625	0.5		2	0.6181	0.5952	0.05933	0.03848		2	0.135	0.06727			0.5625	0.6875		0.6875	0.875		0.8125	1
	0.5	0.625		3	0.7583	0.6716	0.02307	0.02861		3	0.195	0.07603			0.5	0.5		0.75	0.875		0.9375	0.875
	0.75	0.875		4	0.8278	0.7163	0.04961	0.03633		4	0.167	0.06467			0.4375	0.5		0.625	0.875		0.75	1
	0.625	0.625		5	0.8694	0.7331	0.0286	0.06483		5	0.146	0.04337			0.5625	0.625		0.8125	1		1	1
	0.875	0.875		6	0.8764	0.8611	0.02767	0.0545		6	0.081	0.0581			0.6875	0.5		0.875	0.8125		0.75	0.8125
	0.625	0.75		7	0.8556	0.8442	0.08012	0.03797		7	0.071	0.04455			0.625	0.75		0.875	0.9375		1	1
	0.75	0.75													0.625	0.6875		0.75	1		1	0.875
	0.75	0.875													0.6875	0.75		0.9375	1		0.875	1
	0.625	0.75
	0.625	0.875
	0.625	0.75
	0.75	1
	0.875	0.75
	0.875	0.875
	0.625	1
	1	1
	0.875	0.875
	0.75	1
	0.875	0.875
	0.625	1
	0.875	1
	0.875	0.875
	0.875	1
	0.875	1
	0.875	1
	0.875	1
	0.75	1
	0.875	0.875
	0.75	0.875
	1	1
	0.75	0.875
	0.75	0.875
	0.75	1
	1	1
	1	1
	0.75	1
	1	0.875
	0.75	1
	1	1
	0.75	0.875
	1	1
	1	0.875
	0.875	1
	0.875	1
	0.875	1
	0.875	0.875
	0.75	1
	1	1
	0.75	0.75
	1	1
	1	0.875
	0.875	1

## Sheet: Fig.3
Fig.3b-c													Fig.3e						Fig.3f					Fig.3g					Fig.3h										Fig.3f
		FR(Hz)				FR(Hz)				FR(Hz)							Cell Counts		vLGN	ON-OFF bias	Cell Counts	Percentage(%)		vLGN	RF size	Cell Counts	Percentage(%)		vLGN	Pref. SF	Cell Counts	Percentage(%)		example cell	SF(cpd)	Mean	SEM		vLGN	OSI	Cell Counts	Percentage(%)
Cell #1	time	flash_w	flash_b	Cell #2	time	flash_w	flash_b	Cell#3	time	flash_w	flash_b		no visual responsive				96			-1	8	4.79042			0	0	0			0	70	63.0631			0.01	22.0158	2.0652			0	32	39.5062
	-80	15.75	11.5		-80	0.5	6.5		-80	18	37		visual responsive	ON-act OFF-act			167			-0.8	8	4.79042			2	3	8.82353			0.025	14	12.6126			0.015	22.5947	3.7102			0.1	30	37.037
	-60	12	11.5		-60	1.75	5.5		-60	15	40.75			OFF-act	ON-no OFF-act		33			-0.6	12	7.18563			4	5	14.7059			0.05	16	14.4144			0.02	13.7842	2.64101			0.2	14	17.284
	-40	14	11.25		-40	1.5	9.75		-40	20.5	37.5				ON-inh OFF-act		20			-0.4	16	9.58084			6	7	20.5882			0.075	7	6.30631			0.05	8.25263	2.89724			0.3	4	4.93827
	-20	11.75	12		-20	1.5	5.75		-20	19.75	31.75			ON-act	ON-act OFF-no		46			-0.2	22	13.1737			8	7	20.5882			0.1	3	2.7027			0.1	9.15789	2.50232			0.4	1	1.23457
	0	9	12.25		0	2.5	5.75		0	20.25	31.75				ON-act OFF-inh		34			0	19	11.3772			10	6	17.6471			0.125	1	0.900901			0.2	6.27368	2.51251			0.5	0	0
	20	6	8.75		20	2.5	4.25		20	20.25	29.5			ON/OFF-inh	ON-inh OFF-no		3			0.2	26	15.5689			12	5	14.7059			0.15	0	0								0.6	0	0
	40	71.5	22		40	3.5	5.75		40	29.25	23.25				ON-no OFF-inh		3			0.4	23	13.7725			14	1	2.94118			0.175	0	0								0.7	0	0
	60	190.75	93.5		60	11.75	1.5		60	5.75	2.75			ON-inh OFF-inh			14			0.6	11	6.58683								0.2	0	0								0.8	0	0
	80	75.25	121		80	12.25	0.25		80	6.5	0.5									0.8	22	13.1737								0.225	0	0								0.9	0	0
	100	28	84.5		100	22	0		100	3	0.25
	120	31	71.25		120	11.25	0		120	5.75	3
	140	26	61.75		140	24.25	0		140	4.25	0								Fig.3j					Fig.3k					Fig.3l										Fig.3m
	160	18	30.75		160	13	0.25		160	5.5	0.25								dLGN	ON-OFF bias	Cell Counts	Percentage(%)		dLGN	RF size	Cell Counts	Percentage(%)		dLGN	Pref. SF	Cell Counts	Percentage(%)		example cell	SF(cpd)	Mean	SEM		dLGN	OSI	Cell Counts	Percentage(%)		example cell	Direction	FR(Hz)
	180	16.25	15.5		180	7.75	0		180	12.5	0									-1	5	8.33333			0	1	4.34783			0	17	22.3684			0.01	18.6316	1.62743			0	5	10.8696			0	13.7722
	200	16.5	16		200	7.75	0		200	33	0									-0.8	2	3.33333			2	5	21.7391			0.025	13	17.1053			0.015	15.9895	2.84148			0.1	6	13.0435			30	16.3167
	220	22	19		220	7.5	0		220	27.25	0									-0.6	3	5			4	8	34.7826			0.05	19	25			0.02	18.7211	2.44185			0.2	13	28.2609			60	19.1056
	240	25.5	14.5		240	11	0		240	26	0									-0.4	7	11.6667			6	6	26.087			0.075	5	6.57895			0.05	23.3158	4.18819			0.3	6	13.0435			90	14.5611
	260	23.5	13.75		260	5.75	0.5		260	29.75	0.25									-0.2	10	16.6667			8	0	0			0.1	11	14.4737			0.1	20.2421	2.15087			0.4	4	8.69565			120	5.21111
	280	68.5	21.75		280	5.25	0.5		280	29.75	4.25									0	5	8.33333			10	3	13.0435			0.125	8	10.5263			0.2	7.72105	7.04739			0.5	4	8.69565			150	13.4944
	300	128	103		300	1	15.5		300	4.25	3									0.2	12	20			12	0	0			0.15	1	1.31579								0.6	5	10.8696			180	19.2389
	320	59.75	60		320	0	32.5		320	0.25	2.75									0.4	6	10			14	0	0			0.175	1	1.31579								0.7	0	0			210	23.4722
	340	50.5	10.25		340	1.25	38.25		340	0	6									0.6	7	11.6667								0.2	1	1.31579								0.8	2	4.34783			240	20.5222
	360	29	7.25		360	2.5	17		360	2	9.5									0.8	3	5								0.225	0	0								0.9	1	2.17391			270	11.2722
	380	27.75	5.75		380	1	16.75		380	0	22.75									1																									300	12.0722
	400	17.25	5.25		400	0.25	17.75		400	0	39.75																																		330	14.1
	420	10	12.25		420	0	18		420	0	38																																		360	13.7722
	440	11.25	12.25		440	0.25	17		440	0	42.5
	460	15.75	15.75		460	0.75	17		460	0.25	44
	480	18.25	10		480	0.25	15		480	0	42.75
	500	17.75	11.75		500	0.5	18		500	0.5	40.75
	520	18.5	12.75		520	0.25	13.75		520	0.75	37.75
	540	18.5	12.75		540	1.25	14.75		540	2	43.5
	560	20.75	12.5		560	2.75	13.25		560	6	47.75
	580	18.25	13.5		580	2.75	10.25		580	5.75	44
	600	19.25	11.75		600	1.25	13.5		600	6.25	44
Fig.3n						Fig.3o						Fig.3p						Fig.3q
ON-OFF bias	vLGN	dLGN	V1	SC		RF raidus(deg)	vLGN	dLGN	V1	SC		Pref.SF(cpd)	vLGN	dLGN	V1	SC		OSI	vLGN	dLGN	V1	SC
	0.524823	0.238095	0.858894	0.231435			3.23163	3.1116	3.55643	8.87605			0.007993	0.005	0.07016	0.06435			0.0318288	0.633525	0.30991	0.643478
	0.18328	-0.0929204	0.822719	0.214762			4.87556	4.48237	4.78112	5.91599			0.008152	0.06143	0.07222	0.1228			0.0418584	0.631822	0.262765	0.252033
	0.064603	-0.0393701	0.736144	0.119863			5.20149	5.37029	4.08591	8.86368			0.008728	0.03504	0.07442	0.113			0.0889475	0.247901	0.320256	0.0916844
	0.251337	-0.25	0.768062	0.185165			8.60675	5.66868	4.95421	6.69782			0.0114	0.005	0.07608	0.09631			0.0499318	0.0780811	0.234366	0.441176
	0.234043	0.0674699	0.738372	-0.319228			15.5452	6.7638	7.03528	3.38071			0.01224	0.002403	0.0734	0.1042			0.154453	0.0549338	0.245215	0.138983
	0.846902	-0.826087	0.425924	-0.208536			5.38505	6.77501	5.97043	9.45053			0.01191	0.005	0.07294	0.06136			0.320821	0.133893	0.180098	0.10622
	0.534063	-0.344262	0.400806	-0.449258			9.74791	3.36824	5.65944	2.75132			0.007454	0.005	0.0702	0.07354			0.13753	0.0901881	0.189839	0.299639
	0.503854	-0.237435	0.257966	-0.385022			8.76745	2.35468	4.65129	7.64387			0.007594	0.01532	0.07148	0.01819			0.0847741	0.869091	0.0986938	0.0841751
	0.281111	0.410072	0.132504	-0.570624			9.91003	7.06517	3.64211	6.58249			0.008002	0.005215	0.03986	0.02966			0.0306924	0.204953	0.0722126	0.284483
	0.468667	0.268293	0.0792393	-0.92013			6.60616	2.26925	10.3671	3.25485			0.008557	0.004117	0.09174	0.02153			0.15931	0.160332	0.286809	0.0646299
	0.486755	0.137715	0.35162	-0.373006			11.4371	6.62656	9.80425	6.37786			0.007878	0.0468	0.0965	0.052			0.0826286	0.238237	0.148917	0.0195382
	0.521523	0.290531	0.24417	0.0342489			7.4558	10.5654	9.46677	6.68347			0.001103	0.1071	0.07736	0.05811			0.202774	0.279516	0.307789	0.531359
	0.297077	0.452061	0.643114	-0.112737			7.51409	7.97718	3.61872	5.98196			0.005454	0.187	0.12922	0.07031			0.0775333	0.306416	0.213404	0.128997
	0.68444	-0.0960265	0.50237	-0.320508			8.52417	4.0213	10.8476	6.60742			0.008693	0.05661	0.07152	0.06128			0.0692387	0.26958	0.214791	0.204142
	-0.272385	0.15808	0.466284	-0.665158			3.70194	7.52415	11.2462	5.45648			0.006575	0.1247	0.07196	0.113			0.0953161	0.0919617	0.151685	0.0796915
	0.367837	0.605	0.336332	0.200993			12.796	4.94758	6.13634	7.01407			0.005	0.128	0.07612	0.1207			0.165281	0.47425	0.199736	0.672535
	0.657143	0.617542	0.312637	-0.0162933			7.01988	4.88237	9.12095	1.45586			0.01381	0.1316	0.07058	0.074			0.150275	0.528276	0.255432	0.386091
	-0.502358	-0.764286	0.287743	0.793103			12.4184	4.49566	5.70037	1.83105			0.02024	0.1331	0.06778	0.05663			0.336345	0.104111	0.225951	0.318812
	-0.128553	0.952703	0.438497	-0.0906149			3.70194	1.79074	3.55345	2.4021			0.01267	0.01	0.07724	0.1083			0.118807	0.284993	0.301344	0.0982143
	-0.883108	0.254813	0.378965	0.0493827			10.6778	4.66821	5.6636	4.00919			0.01357	0.07571	0.0698	0.06802			0.225304	0.0671946	0.437799	0.74746
	-0.7952	0.544018	-0.202636	0.454545			10.4463	11.9786	9.14011	7.23038			0.005	0.1142	0.08302	0.1125			0.178111	0.291008	0.352787	0.121827
	-0.971014	-0.479452	0.449127	-0.2			13.7955	10.2796	2.23943	6.55675			0.005	0.01053	0.08014	0.01197			0.139513	0.520706	0.329961	0.51773
	-0.473598	-0.386842	0.414467	0.857143			13.0081	3.21073	4.40203	4.03681			0.01346	0.03347	0.14662	0.118			0.154654	0.270745	0.264803	0.683778
	-0.227997	-0.164129	0.5004	0.305684			13.4084		6.69859	2.68426			0.04636	0.0124	0.07012	0.1222			0.10442	0.394335	0.328063	0.133536
	-0.934297	-0.173121	0.406597	-0.094035			10.9175		8.27353	1.81937			0.07125	0.01162	0.07632	0.01			0.0180547	0.238055	0.241771	0.258166
	-0.26942	-0.142555	0.571209	0.109576			5.57235		3.583	6.29055			0.08288	0.01	0.07148	0.01			0.116279	0.551637	0.226244	0.27665
	-0.124064	-0.933333	0.272354	-0.675033			11.3012		5.96518	1.69555			0.01243	0.1087	0.1004	0.01			0.0791754	0.910448	0.252178	0.171739
	0.0820073	-0.0853846	0.699115	-0.355164			7.43572		6.00991	10.3969			0.01212	0.1355	0.06994	0.07469			0.0776941	0.369501	0.256539	0.226693
	-0.984	-0.168747	0.532847	-0.191146			6.94083		5.44256	8.58575			0.01193	0.1472	0.07068	0.02804			0.0649141	0.3175	0.27886	0.247376
	-0.582704	-0.913978	0.612157	-0.737954			10.3724		4.26037	10.4283			0.1301	0.2225	0.0701	0.05696			0.192912	0.321712	0.324841	0.404762
	-0.428855	-0.481481	0.571461	-0.291525			8.74843		8.79362	9.86129			0.1007	0.1072	0.07218	0.07084			0.0295858	0.11007	0.243865	0.683168
	-0.166838	-0.20197	0.935673	-0.0888259			6.32406		5.9156	13.0492			0.0659	0.1343	0.11134	0.04584			0.163121	0.132785	0.234068	0.190975
	0.781991	0.182796	0.402439	-0.429612			9.56094		7.51981	13.0771			0.04328	0.1565	0.07038	0.07472			0.264	0.244076	0.333525	0.15702
	0.227414	-0.365385	0.259259	0.548872			5.51331		8.59779	12.2915			0.02318	0.0731	0.07036	0.07184			0.257778	0.156682	0.217151	0.125638
	-0.242938	0.378758	0.568627	0.148454					6.07204	8.5831			0.01392	0.06913	0.0741	0.06937			0.217027	0.290445	0.292115	0.0462287
	0.750795	-0.933333	0.107438	0.12					4.85226	5.98718			0.05345	0.09932	0.07052	0.07471			0.235	0.250847	0.275641	0.407191
	0.675994	0.22905	0.537617	0.0727179					8.51799	6.71007			0.09591	0.06975	0.08564	0.1312			0.0672748	0.432685	0.277096	0.072
	0.615385	-0.599374	0.745946	0.103801					5.35093	4.26634			0.007975	0.05008	0.0711	0.07343			0.300699	0.627876	0.282429	0.712259
	0.190652	0.435294	0.390335	0.00312305					7.33623	6.68741			0.01518	0.01	0.0702	0.0741			0.0444727	0.59152	0.166193	0.862797
	-0.04	0.169811	0.05	-0.437838					8.70709	6.06042			0.0146	0.07641	0.06108	0.07444			0.0927536	0.419214	0.214286	0.190923
	0.224846	0.348281	0.547475	0.293103					4.52828	3.21289			0.02924	0.08852	0.06952	0.1174			0.0118223	0.290195	0.141066	0.141353
	1	0.236364	0.0702576	-0.638222					5.14497	3.37164			0.05521	0.03684	0.10056	0.1187			0.0958139	0.650995	0.192997	0.358255
	-0.146552	0.735465	-0.779528	-0.473333					4.25448	6.56062			0.015	0.1023	0.06556	0.1007			0.106424	0.392875	0.239239	0.561644
	0.0476826	0.22488	0.701574	-0.752984					3.14418	7.05806			0.01238	0.03583	0.06402	0.1174			0.177778	0.48144	0.411765	0.480769
	0.238806	-0.12	0.0916031	0.209877					11.3105	6.9954			0.01182	0.03422	0.06782	0.118			0.270907	0.665552	0.555556	0.733333
	0.269993	0.40625	0.950644	-0.488691					4.77272	7.12597			0.07912	0.01287	0.06404	0.1236			0.227391	0.826162	0.0580848	0.55095
	0.241318	0.344657	0.875	-0.0992827					4.31583	5.38696			0.004485	0.04851	0.0651	0.1219			0.104437		0.322884	0.0294118
	0.252723	0.283951	-0.0216	0.227273					3.00317	5.87564			0.01318	0.03635	0.06384	0.09249			0.116088		0.0571429	0.152434
	0.436291	0.738889	-0.00636943	0.0617284					4.04617	7.33841			0.02	0.06561	0.06428	0.1024			0.109259		0.271127	0.503311
	0.302221	0.677858	0.0514846	0.0895522					8.48233	1.46601			0.01303	0.04854	0.06346	0.07134			0.237351		0.371069	0.127861
	0.350073	0.706908	0.280816	0.129218					3.28045	6.64811			0.01	0.07247	0.0664	0.07831			0.0959446		0.565891	0.884615
	0.305191	0.738209	-0.0587199	0.181034						3.31053			0.01356	0.1387	0.07626	0.06977			0.120464		0.14881	0.487805
	0.380304	0.832359	-0.0053749	0.929978						9.05634			0.01	0.03023	0.06072	0.08171			0.101255		0.0691824	0.0843374
	0.0695704	0.902299	0.298008	0.830946						4.75296			0.01956	0.1374	0.05018	0.08381			0.425892		0.333333	0.254404
	0.162791	-0.865051	0.414346	0.372363						2.06755			0.01403	0.06129	0.04532	0.03212			0.0920129		0.152661	0.33945
	0.444234	-0.280874	-0.124673	0.442574						11.282			0.00764	0.05731	0.05462	0.06674			0.0915577		0.198473	0.344886
	0.834565	-0.149127	0.881225	0.233172						7.37484			0.01318	0.06613	0.04722	0.1286			0.239432		0.0957405	0.455724
	0.825036	-0.764331	0.910929	0.22905						3.27986			0.08171	0.07283	0.06456	0.1372			0.0896276		0.110518	0.427451
	-0.362422	0.514344	0.921242	0.982171						6.53136			0.01	0.123	0.06884	0.07527			0.170323		0.109441	0.0539552
	-0.0462988	0.391693	0.735422	0.718758						6.83227			0.01	0.032	0.0706	0.1235			0.104737		0.123071	0.257809
	-0.0368988		-0.0817844	0.872654						8.49877			0.03486	0.054	0.06832	0.04032			0.165696		0.32	0.196733
	0.083144		0.433546	0.766575						8.29417			0.01261	0.055	0.06794	0.1306			0.0420352		0.290161	0.0380047
	0.303289		0.405439	0.547558						3.39339			0.002124	0.047	0.06692	0.1295			0.305514		0.123147	0.663551
	0.571532		0.13486	0.322109						2.01125			0.07436	0.059	0.0704	0.1312			0.265746		0.0943935	0.242287
	-0.290057		0.509823	0.324056						10.0884			0.01314	0.068	0.06234	0.1239			0.10302		0.211091	0.163484
	0.180328		0.287318	0.0074813						9.16485			0.001508	0.05	0.0605	0.09726			0.0520566		0.115908	0.57377
	-0.301228		0.632894	0.0899471						1.70246			0.02803	0.066	0.12186	0.1017			0.204139		0.169136	0.176119
	0.719298		0.66443	0.275986						7.1575			0.0307	0.077	0.11904	0.05055			0.0736123		0.084641	0.346049
	0.0254307		0.76967	-0.581395						6.34468			0.017	0.06	0.13404	0.05003			0.0841226		0.295754	0.2338
	-0.0219922		0.744901	-0.0498732						7.12154			0	0.01	0.09624	0.04821			0.147763		0.342693	0.35284
	0.284211		0.725031	-0.384615						6.52184			0	0.049	0.0992	0.04797			0.189587		0.275783	0.212411
	0.151618		0.931034	-0.772727						4.19812			0	0	0.12398	0.07536			0.0429335		0.185996	0.133516
	0.351779		0.490602	0.51087						6.71224			0	0.11	0.08546	0.05514			0.00912978		0.508612	0.0353866
	0.3		0.591536	-0.497758						7.4006			0.036	0.111	0.11954	0.1429			0.00435219		0.375839	0.0339193
	0.144476		0.815009	0.163522						10.8095			0.041	0.106	0.09884	0.1694			0.171701		0.369252	0.0152053
	0.74359		0.612245	-0.107023						9.26698			0.11	0.106	0.08438	0.2144			0.0864239		0.226935	0.382694
	0.412826		0.475862	-0.321739						6.88987			0		0.1015	0.06143			0.145631		0.697897	0.307568
	0.160655		0.757193	-0.151618						6.22583			0.037		0.08376	0.06054			0.189133		0.356612	0.222707
	0.205705		0.862673	0.233898						6.50031			0.029		0.07922	0.0653			0.133981		0.383441	0.27043
	-0.0976864		0.864865	-0.0548523						4.25805			0.015		0.11556	0.06241			0.296159		0.24489	0.0378619
	-0.412932		0.926176	-0.240788						7.87443			0.038		0.07566	0.1168			0.256218		0.602459	0.346023
	-0.298928		-0.0507463	-0.714286						3.88505			0.035		0.10072	0.05409					0.370115	0.360153
	0.106621		0.441767	-0.182708						11.2949			0.05		0.0716	0.07109					0.522417	0.497143
	-0.968504		0.393635	0.530364						8.40109			0.02		0.12164	0.1238					0.209375	0.501229
	-0.136175		0.370675	-0.180952						2.26372			0.055		0.0828	0.1227					0.249626	0.80418
	-0.187266		0.218797	-0.145299						8.31232			0		0.0942	0.1164					0.515695	0.585377
	-0.583499		0.103448	-0.542857						10.7712			0.061		0.07904	0.1191					0.5	0.705123
	0.817302		0.143671	-0.542044						8.5601			0		0.0707	0.06897					1	0.762712
	0.195794		0.26055	-0.122449						7.79312			0.074		0.08848	0.08426					0.6375	0.364213
	0.181197		0.109066	-0.65						1.57289			0		0.14808	0.04684					0.24878	0.588987
	-0.190902		-0.0811264	-0.369846						8.71307			0		0.10852	0.05031					0.0659631	0.754411
	0.918367		0.227264	0.207547						9.70847			0.072		0.07366	0.02233					0.38326	0.56997
	-0.0520224		0.229024	0.62449						7.90998			0		0.0746	0.02817					0.360382	0.55157
	-0.0739921		0.360169	-0.761807						3.35458			0.01		0.12816	0.016					0.193599	0.21519
	-0.729323		0.326986	0.264984						2.60917			0.074		0.08218	0.029					0.187983	0.147708
	0.405785		0.0559701	0.0363636						5.72254			0		0.08006	0.1249					0.177202	0.321226
	0.440674		0.0680776	-0.694915									0.051		0.0803	0.1497					0.016419	0.206119
	0.958542		0.239993	0.253313									0		0.0816	0.1324					0.12709	0.161845
	0.0850403		0.264886	-0.181818									0.054		0.07456	0.1243					0.197686	0.0473313
	0.463387		0.325336	-0.557927									0.073			0.1154					0.263479	0.148918
	0.257129		0.26674	0.220751									0			0.1256					0.133895	0.212121
	0.504325		0.430484	0.501532									0.085			0.1175					1	0.982993
	0.589561		0.168459	0.617007									0.079			0.1195					0.329626	0.894737
	0.359665		0.178914	0.409766									0.079			0.1193					0.217304	0.39861
	0.450549		0.586486	0.535484									0.019			0.1356					0.227869	0.553488
	0.213675		0.604278	0.314831									0.115			0.1247					0.277543	0.760766
	0.315927		0.363608	0.541148									0.014			0.1239					0.214636	0.159377
	0.494457		0.88743	0.484763									0.031			0.1355					0.177736	0.0489771
	0.889655		0.330878	-0.935484									0.029			0.1302					0.149117	0.0267857
	0.208791		0.0715835	-0.161144									0.063			0.1276					0.191093	0.132235
	0.619767		0.615342	-0.600331									0.063			0.06275					0.209676	0.324064
	0.682773		0.642857	-0.792375												0.07041					0.16057	0.257812
	0.910448		0.545455	-0.689352												0.015					0.567241	0.816006
	0.546828		0.984986	-0.657847												0.01341					0.274788	0.394976
	0.841259		0.812242	-0.189543												0.015					0.313636	0.419355
	0.986395		0.865245	0.0620491												0.01572					0.132903	0.143777
	0.526706		0.546025	0.365532												0.025					0.747126	0.308511
	0.997411			-0.817143												0.01					0.586441	0.289683
	0.683428			0.27907												0.06					0.362369	2.94e-16
	0.800542			-0.267797												0.09822					0.226891	0.285437
	-0.129437			-0.85124												0.1095					0.818792	0.509537
	0.242762			0.660377												0.04047					0.0471545	0.388528
	-0.438298			0.586207												0.1475					1	0.601286
	0.155642			0.636364												0.1344					1	0.0854606
	0.453416			-0.216277												0.1417					0.299465	0.774704
	0.0952381			0.0211316												0.09519					0.581864	0.116804
	-0.633423			-0.70687												0.1027					0.242009	0.344009
	-0.163283			-0.0325671												0.06554					0.39823	0.0699768
	-0.313869			0.742268												0.07174					0.0970464	0.143115
	-0.285714			0.479844												0.07953					0.334559	0.103557
	-0.347639			0.284664												0.05233					0.354402	0.567388
	-0.162393			0.286338												0.05334					0.338983	0.167315
	-0.314366			0.30891												0.03348					0.367614	0.30755
	-0.2146			-0.398836												0.04775					0.509568	0.249342
	-0.424658			-0.19526												0.09075					0.364739	0.180659
	-0.194302			-0.404127												0.03349					0.425101	0.0447811
	-0.544554			-0.305569												0.03312					0.177116	0.11761
	-0.150842			-0.121693												0.01616					0.366423	0.0179181
	-0.0733689			-0.375506												0.07069					0.336588	0.480916
	-0.433283			-0.538462												0.03463					0.285799	0.478261
	-0.287849			-0.34216												0.1017					0.196664	0.151899
	-0.747977			-0.54265												0.06639					0.313261	0.348868
	-0.645674			-0.234234												0.08885					0.32502	0.733068
	-0.568338			0.869231												0.01338					0.254134
	0.459119			-0.541985												0.1104					0.295938
	-0.84			0.985507												0.09939					0.515152
	-0.698218			0.434783												0.06235					0.652174
	-0.285189			-0.240473												0.09252					0.246231
	-0.626204			0.46988												0.06754					0.183197
	0.414883			-0.341338												0.07923					0.162907
	0.460465			0.0756844												0.04605					0.189591
	-0.323944			0.252632												0.01438					0.35861
	-0.185375			0.0322581												0.03659					0.577689
	-0.542806			-0.249467												0.04878					0.126168
	-0.626923			-0.170068												0.0396					0.628916
	-0.105769			-0.59375												0.09977					0.827893
				0.676712												0.1046					0.276008
				-0.547619												0.1183					0.749521
				-0.873494												0.1158					0.403333
				-0.655893												0.1203					0.112128
				-0.844127												0.1189					0.0840108
				-0.57148												0.07479					0.0383481
				-0.923146												0.009703					0.378453
				-0.651598												0.04202					0.472868
				-0.64539												0.1124					0.241228
				-0.614881												0.1093					0.609195
				-0.534316												0.02204					0.361702
				-0.584713												0.07461					0.478788
				-0.49218												0.04506					0.16885
				-0.584958												0.05066					0.239694
				-0.37816												0.05133					0.348449
				-0.395587												0.05797					0.352876
				-0.737439												0.006977					0.35092
				-0.353755												0.05932					0.315808
				-0.276554												0.01					0.304103
				-0.422648												0.02436					0.651585
				-0.0889423												0.02702					0.61194
				-0.833689												0.02997					0.544265
				-0.0377074												0.03006					0.314135
				0.0232558												0.05125					0.252446
				-0.511071												0.03093					0.501845
				-0.229814												0.0328					0.325033
				-0.532948												0.02898					0.32421
				0.384615												0.03484					0.321134
				-0.847544												0.04774					0.346761
				-0.631414												0.04099					0.256778
				-0.415818												0.1244					0.156576
				-0.543805												0.1278					0.614035
				-0.491907												0.1295					0.231417
				-0.756695												0.1067					0.666667
				-0.657157												0.1125					0.400491
				-0.826261												0.0566					0.330724
				-0.743123												0.06655					0.269136
				-0.677108												0.06273
				-0.830379												0.0593
				-0.829728												0.06447
				-0.672037												0.03588
				-0.351351												0.03757
				-0.319965												0.03206
				-0.225806												0.0774
				-0.162011												0.02568
				-0.423206												0.02134
				-0.842105												0.01734
				-0.467188												0.006763
				-0.626598
				-0.465548
				-0.471963
				-0.403301
				-0.5
				-0.370105
				-0.460383
				-0.49402
				-0.451258
				-0.198225
				-0.358942
				-0.395684
				-0.774603
				-0.341824
				-0.764789
				-0.875
				-0.627845
				-0.57094
				-0.347356
				-0.470418
				-0.427906
				-0.255663
				-0.157934
				-0.286822
				-0.774096
				-0.59882
				-0.861111
				-0.28125
				-0.534591
				-0.485111
				-0.261364
				-0.0550788
				-0.340909
				-0.15529
				-0.474152
				-0.522879
				-0.438529
				-0.252069
				-0.147952
				-0.172483
				-0.201768
				-0.384962
				-0.155547
				-0.636007
				-0.75458
				-0.773498
				-0.747624
				-0.528747
				-0.43679
				-0.672466
				-0.522713
				-0.420169
				0.260726
				-0.923578
				-0.395137
				-0.396334
				0.826087
				-0.263087
				-0.458365
				0.0601093
				-0.789137
				0.33301
				-0.12987
				0.227589
				0.195373
				-0.184237
				-0.0269013
				-0.594337
				-0.356486
				-0.571767
				-0.384008
				-0.489447
				-0.351315
				-0.690611
				-0.661871
				-0.795958
				-0.683269
				-0.792208
				-0.939796
				0.852998
				-0.757637
				-0.768912
				-0.724112
				-0.376392
				-0.331973
				-0.565217
				-0.309218
				-0.270313
				-0.377404
				-0.87037
				-0.420762
				-0.348644
				-0.29993
				-0.543137
				-0.460668
				-0.770042
				-0.655687
				-0.97344
				-0.590209
				-0.407931
				-0.274297
				-0.440639
				-0.570909
				-0.122381
				-0.847547
				0.457164
				0.336079
				0.402723
				0.0403691
				0.172373
				0.109259
				0.00720538
				0.0927303
				-0.412696
				-0.269897
				-0.295982
				-0.177622
				0.492537
				-0.245509
				0.359122
				0.589846
				0.52381
				0.130435
				0.967328
				0.886605
				0.520497
				-0.462687
				0.278082
				0.321787
				0.185009
				-0.291228
				0.311644
				-0.723529
				-0.355509
				-0.378585
				-0.296012
				-0.806418
				-0.604419
				-0.234497
				-0.784777
				-0.240418
				-0.875862
				0.7
				-0.104289
				-0.427083
				-0.534562
				-0.777778
				-0.601061
				0.877551
				0.464567
				-0.194719
				-0.0979592
				0.138952
				-0.93865
				-0.118166
				-0.15727
				-0.157692
				-0.438862
				-0.183585
				-0.0901163
				-0.416549
				-0.339785
				-0.274776
				-0.363737
				-0.282265
				-0.379778
				-0.334485
				-0.610754
				-0.533391
				-0.787412
				-0.701717
				-0.446331
				-0.480368
				-0.456092
				0.987805
				0.444759
				-0.84093
				-0.202501
				-0.997259
				-0.865368
				-0.52196
				-0.0836653
				-0.546988
				-0.247273
				-0.209809
				-0.246609
				-0.226158
				-0.142647
				-0.17308
				-0.3043
				-0.489766
				-0.477248
				-0.431084
				0.448276
				-0.421053
				-0.621277
				-0.248954
				-0.0160428
				-0.559406
				0.0232558
				-0.0172414
				0.705
				-0.201717
				-0.25977
				0.174061
				0.189681
				0.433333
				0.362146
				0.348176
				0.738872
				0.975328
				0.638126
				0.934272
				0.833878
				0.78346
				0.982609
				0.912587
				0.327539
				0.18385
				-0.323144
				-0.188537
				-0.544679
				-0.611643
				-0.640191
				-0.224698
				0.491686
				0.851852
				0.155753
				0.19685
				0.792829
				0.300254
				-0.030082
				0.973684
				-0.746341
				-0.220801
				-0.225806
				-0.385702
				-0.419126
				-0.574879
				-0.0338645
				0.0105263
				-0.30695
				-0.0630368
				-0.134665
				0.0679691
				0.00581395
				-0.0404542
				0
				0.283784
				0.901235
				-0.868853
				-0.462069
				-0.359375
				-0.121951
				-0.157639
				-0.75
				-0.325637
				-0.24292
				-0.432721
				-0.299621
				-0.357913
				-0.61817
				-0.635658
				-0.57295
				-0.512579
				-0.56117
				-0.156032
				-0.243443
				-0.657658
				-0.299855
				-0.286849
				-0.234278
				-0.145742
				-0.0935094
				-0.334375
				-0.246006
				-0.365035
				-0.139785
				0.145433
				-0.42268
				-0.258064
				-0.292238
				-0.0763359
				-0.271944
				-0.338438
				-0.298794
				-0.337875
				-0.215638
				-0.0785877
				-0.112376
				-0.183197
				-0.296261
				-0.531681
				-0.532955
				-0.435675
				-0.562156
				-0.464088
				-0.737463
				-0.982558
				-0.151844
				-0.641765
				-0.540566
				-0.360024
				-0.302578
				-0.708213
				-0.258156
				-0.54007
				-0.206698
				-0.33657
				-0.393183
				-0.283375
				-0.36858
				-0.351197
				-0.502714
				-0.578958
				-0.620199
				-0.523444
				-0.633304
				-0.585665
				-0.698761
				-0.266147
				-0.105578
				-0.527463
				-0.489696
				-0.481203
				-0.384762
				-0.496592
				-0.651852
				-0.696096
				0.557692
				-0.601326
				-0.537808
				-0.361733

## Sheet: Fig.4
Fig.4f					Fig.4g							Fig.4h
		FR(Hz)					FR(Hz)						depth								vLGN-SC Act.	depth								vLGN-SC Act.	depth
	time(s)	~300~0um	0~300um				~300~0um		0~300um			Visual Resp.	-300	-200	-100	0	100	200	300		Spon.Act.	-300	-200	-100	0	100	200	300		Visual Resp.	-300	-200	-100	0	100	200	300
	-0.5	7.4	7.6			time(s)	LED OFF	LED ON	LED OFF	LED ON		Norm.FR	2.79167	3.27337	4.24945	2.18604	4.0463	0.228205	0.0275519		Fold Change	-0.55625	0.325444	-0.0852273	-0.240223	-0.6	0.0534351	-0.0179641		Fold Change	-0.6	-0.333333	-0.231638	-0.578571	-0.71708	-0.359116	-0.713805
	-0.45	9.8	11			-0.1	3.61111	5	6.38889	6.11111			2.7457	2.28596	3.15847	1.23558	1.81037	0.166438	0.0598792			-0.0655172	0.04	-0.438462	-0.2125	-0.280632	-0.0990991	-0.0666667			-0.0666667	-0.166667	-0.338235	0.0160947	-0.0188679	-0.0258303	-0.168919
	-0.4	9.6	10.2			-0.08	3.61111	6.38889	8.88889	5.55556			4.27991	6.98139	12.3854	1.63289	1.18254	0.0318627	-0.20107			-0.183333	-0.156376	-0.245682	-0.186813	0.195652	-0.430769	-0.533333			-0.55	-0.603175	0.180747	0.0880052	-0.979167	-0.75463	-0.817337
	-0.35	9.4	11.2			-0.06	5.55556	4.44444	7.22222	4.72222			1.35294	5.70076	7.99284	2.81155	0.259259	0.347518	-0.22619			-0.405882	0.0408163	-0.0875	-0.0434783	-0.6	-0.12069	-0.172372			-0.580645	-0.375	0.332273	-0.214993	-0.835165	-0.5	-0.697674
	-0.3	8.4	9.2			-0.04	5.83333	3.33333	6.38889	6.11111			0.666667	4.14212	2.70833	1.40327	5.52778	-0.119497	-0.243827			-0.188889	-0.607143	-0.155187	-0.0175439	-0.250549	-0.453333	-0.520588			-0.645161	0.0113052	0.291667	-0.358038	-0.580952	-0.259615	-0.602326
	-0.25	5.4	8.2			-0.02	5.55556	5.55556	6.66667	6.11111			1.65027	6.77778	1.41071	2.69444	2.44633	0.744694	1.20833			-0.430769	-0.269388	-0.21	-0.4	-0.0625	-0.392672	-0.2			0.05	-0.113897	-0.010352	-0.57903	-0.666667	-0.52381	-0.421348
	-0.2	9.2	9.6			0	5.55556	4.16667	6.11111	8.05556			2.06287	5.25	2.33333	3.97259	0.154618	0.700058	0.590038			0.04	-0.13125	-0.180368	-0.437931	-0.684615	-0.565217	-0.515789			0.0740741	-0.138339	0.104663	-0.0567823	-0.322222	-0.789474	-0.792164
	-0.15	8	10			0.02	32.2222	35	18.0556	2.77778			1.12719	2.62828	9.69444	2.90358	0.656746	0.433616	0.648551			-0.305263	-0.294915	-0.25956	-0.448923	-0.475481	-0.254839	-0.0462687			-0.117647	-0.140694	0.0231481	-0.731348	-0.954225	-0.650138	-0.875728
	-0.1	8	11.6			0.04	47.7778	53.8889	53.6111	16.3889			1.93919	1.43421	2.77581	1.50977	2.22869	0.497585	0.757479			-0.15	0.0727273	-0.203526	-0.2	-0.342	-0.879545	-0.426316			0.166667	-0.0904585	-0.205539	0.38125	-0.590173	-0.675057	-0.679279
	-0.05	9.2	10			0.06	51.9444	48.0556	91.6667	34.4444			1.1337	2.15476	5.59722	2.30247	0	0.145833	1.31183			0.06	-0.42	-0.285657	-0.209778	-0.760526	-0.606876	-0.185714			-0.412281	-0.0347395	-0.242215	-0.470499	-0.83844	-0.966805	-0.729282
	0	6.2	7			0.08	33.6111	26.1111	30.2778	6.94444			0.496914	0.29386	3.01596	0.0110294	-0.151786	3.96795	1.26562			-0.638462	-0.1	-0.35	-0.37625	-0.360677	-0.612352	-0.154348			-0.279412	0.0135005	-0.0771854	-0.950777	-0.588843	-0.813929	-0.895833
	0.05	9.2	3			0.1	22.2222	24.1667	11.1111	6.66667			1.32143	12.4375	5.25	0.342975	3.3378	4.34586	1.06224			-0.163636	-0.273333	0.583333	-0.342128	-0.670764	-0.553747	-0.628571			0.0533333	-0.128373	-0.0791045	-0.912429	-0.868984	-0.301136	-0.562184
	0.1	9.2	4.8			0.12	25.2778	22.7778	18.8889	7.77778			0.484742	1.25	0.830357	2.32126	2.53009	2.91579	1.36959			0.159322	0.02	-0.0613139	-0.262116	-0.567904	-0.844037	-0.415929			-0.148148	-0.213395	-0.135762	-0.400499	-0.645455	-0.559387	-0.87395
	0.15	4.6	3.6			0.14	11.6667	11.1111	5.55556	5			1.90842	0.453488	5.82576	1.52012	4.86207	1.48073	3.44853			-0.206818	-0.226667	-0.436842	-0.192308	-0.158076	-0.412	-0.198889			-0.296296	-0.0630491	-0.22807	-0.26462	-0.5325	-0.91958	-0.634703
	0.2	4.8	4.4			0.16	11.6667	6.11111	5.27778	5.55556			0.365741	0.76259	4.42929	5.84524	2.60647	6.25887	2.02598			-0.314286	-0.45	-0.116049	-0.532489	-0.188601	-0.582759	-0.312859			-0.422535	-0.0655738	-0.483271	-0.374628	-0.452381	-0.693053	-0.702055
	0.25	6.4	4.2			0.18	9.44444	10.5556	4.72222	4.16667			0.29386	1.3985	0	0	7.01347	2.65385	0			-0.0552239	-0.03125	-0.0478261	-0.438037	-0.0648221	-0.265343	-0.0287709			0.689655	-0.175444	-0.309116	-0.577281	-0.862069	-0.461538	-0.133333
	0.3	6.4	7.4			0.2	10	6.11111	6.94444	5			4.48986	4.52928	4.64815	4.20008	3.58816	0.472222	0.689189			0.1125	0	0.45	-0.44693	-0.470909	-0.447059	-0.731897			-0.33945	-0.101695	-0.42599	-0.460306	-0.691051	0.0322581	-0.105263
	0.35	7	5.8			0.22	9.16667	6.38889	6.11111	2.77778				3.40972	3.61149	2.57984	11.7778	-0.00793651	0.450512			-0.207143	-0.527778	0.0489362	-0.575	-0.445	0.0559471	-0.725			-0.2	-0.285935	-0.322581	-0.619667	-0.889435	-0.125	-0.305556
	0.4	5.2	3.4			0.24	11.9444	5	10.8333	4.44444				1.39005	0	0	7.73453	1.83379	0.348774			-0.21	-0.0866667	0.597826	-0.447059	-0.666667	-0.716	-0.0960526			-0.238095		-0.4375	-0.5	-0.833333	-0.0930233	0.304348
	0.45	4.6	4			0.26	15	12.2222	7.5	3.33333				0	7.54575	9.10081	2.71257	9.75949	0.666667			0.294	-0.217647	-0.0363636	-0.230573	-0.4	-0.48	-0.263158			-0.3125		-0.394	-0.617647	-0.695652		-0.439252
	0.5	4.2	2.4			0.28	20.2778	13.6111	27.7778	15.5556				5.49225	0	7.8962	6.90598	10.1245	0			0.171053	0.04	0.7	-0.578846	-0.710345	-0.76	-0.233333			-0.443038		-0.655172	-0.176471	-0.5625
	0.55	4.2	4.2			0.3	18.8889	21.1111	63.0556	19.4444				3.64147	5.84122	6.0728	2.55263	5.00282	2.86198			0.071875	-0.358824	0.0324324	-0.564	-0.360645	-0.49	-0.223188			0.163415		-0.485632	-0.285714	-0.166667
	0.6	7.4	5			0.32	20	33.8889	30.5556	12.2222				5.59483			3.11765	4.95833	1.31061			0.1	-0.2	-0.0384615	-0.282627	-0.246988	-0.107843	-0.261111			-0.184211		-0.2	-0.541667	-0.9
	0.65	5.8	4.6			0.34	9.44444	5.27778	10.8333	3.05556				1.48106			2.53659	2.33333	0.395833			0.178571	0.675	-0.274468	-0.3875	-0.30375	-0.746667	0.1375			-0.228916		0.1	0.230769	-0.795455
	0.7	6.4	6.6			0.36	6.38889	3.33333	9.44444	5.27778				0			9.28175	7.74199	0.52381			0.185965	0.216667	0.355556	0.0442424	-0.615	-0.0148649	0.02			-0.0462963			-0.75	0.0833333
	0.75	4.6	5.2			0.38	5	3.88889	4.16667	5.55556				7.13272			3.12486	2.01587	0.630435			-0.32	-0.0307692	-0.171429	-0.161688	-0.0243781	-0.475	-0.295833			-0.20595			-0.25
	0.8	5.6	6.8			0.4	6.94444	2.5	4.72222	4.44444							1.88063	0	1.59259			0.36	0.47	-0.535714	-0.46875	0.000787402	-0.0442308	-0.0266667			-0.228814			-0.222222
	0.85	5.4	4.4			0.42	6.38889	4.72222	3.88889	3.05556							4.44962	10.9204	3.29659			0.233333	0.52	0.26875	-0.23	0.053719	-0.291176	-0.2			-0.0274314			0.1
	0.9	5.4	5			0.44	5.55556	5	2.5	1.94444							12.0076		1.57675			-0.116667	0.0634615	-0.0318182	-0.0981132	0.3	-0.32	-0.4			-0.10452			-0.0714286
	0.95	6.8	7.6			0.46	5	3.33333	4.16667	5.83333							4.60173		4			0.22222	-0.146429	0.0916667	-0.375	-0.394737	-0.73	0.406667			-0.112676			-0.416667
	1	5.4	4.2			0.48	3.88889	4.44444	4.72222	5.55556									4.45714			-0.375	-0.1975	0.25	-0.122605	-0.171654		-0.215385			0.493333			-0.666667
	1.05	9	9.2			0.5	5.27778	3.33333	5.83333	3.61111												-0.222222	0.056	-0.00769231		-0.475		-0.0142857			0.307955			-0.441176
	1.1	7.4	12.8			0.52	5.83333	2.5	6.66667	2.5												0.466667	-0.430769	-0.271429		-0.433333		0.371429			-0.0109127			-0.157895
	1.15	6.2	9.4			0.54	6.38889	4.16667	6.38889	6.94444													0.164103	0.08		0		-0.1125			-0.0560818			-0.2
	1.2	6.8	9.6			0.56	3.33333	3.33333	5.83333	5													0.04	-0.133333		-0.589474		0.02			-0.0754124			-0.129032
	1.25	7.4	12.6			0.58	3.88889	3.61111	6.66667	5.83333													-0.0411765	0.123485		-0.350515		0.14			0.148862			0.111111
	1.3	7.2	11.6																				0.0352941			-0.158182		0.228571						0.1
	1.35	6.2	11.2																				-0.0291667			-0.127273		-0.195775						-0.909091
	1.4	5.6	9.4																				0.666667			-0.244569		-0.193333						-0.230769
	1.45	10.4	11.4																				-0.211111					0.253333						-0.65
																							0.0512195					0
																							-0.0916667
																					P-value	0.122325	0.281551	0.543988	4.1509e-11	2.00181e-09	1.81408e-09	0.000180112		P-value	0.00951598	0.000235245	0.00274153	5.189e-08	4.0709e-11	1.25409e-06	3.43689e-07
Fig.4j																			Fig.4l									Fig.4p
	vLGN Inh.	depth								vLGN Inh.	depth									depth									Cell Counts
	Spon.Act.	-300	-200	-100	0	100	200	300		Visual Resp.	-300	-200	-100	0	100	200	300		RF size(deg)	-300	-200	-100	0	100	200	300		SC layers	ZO	SuG	SO	InG	InW	DG
	Fold Change	-0.14793	-0.0844978	0.16	-0.0545455	0.0666667	0.0336887	0.0923077		Fold Change	-0.0555556	0.8192	0.01035	0.436846	0.681265	0.349564	0.349564			6.32819	7.78378	21.5265	17.8171	20.671	17.4569	10.0804		#1	3	12	68	15	6	5
		-0.01875	0.0847107	0.0210526	0.240964	0.0986376	-0.0231884	0.122517			0.1875	-0.454545	-0.135043	0.729915	0.815873	0.904094	0.904094			9.9488	23.7062	17.2217	21.0557	18.1121	13.0549	27.0348		#2	4	4	25	56	25	4
		0.0756598	-0.227273	0.285714	0.194203	0.0893023	0.157143	-0.211765			-0.0294118	0.235294	0.0222222	0.710105	0.472222	0.396825	-0.306858			8.55674	17.664	14.9216	20.0473	43.8823	35.3717	10.0795		#3	2	7	7	13	5	6
		-0.233333	0.258108	0.04	0.525	0.0555276	0.000264901	-0.0298193			-0.263889	0.5	0.62963	0.15969	0.833333	0.21836	0.396825			10.9595	8.61967	11.1959	35.0775	51.0105	15.8643	8.61688		#4	3	10	27	3	0	0
		0.230769	-0.0117647	-0.1	0.233974	0.66	-0.000387597	-0.225			-0.454545	0.571429	-0.0509804	0.388336	0.255445	0.0269876	0.21836			7.2024	9.20016	14.1106	23.2354	31.4695	23.108	21.9619		#5	1	17	41	10	3	5
		-0.0232143	-0.0188679	0.1	-0.0833333	1	0.0315041	-0.059596			0.235294	-0.142857	0.173333	0.955556	0.338803	0.153053	-0.406349			13.682	9.24524	11.8521	39.9309	20.5094	23.3773	25.5356
		-0.04	-0.0551724	0.0686469	0.377869	0.0445652	-0.0291005	-0.0435673			0.5	0.222222	-0.0222222	0.493141	0.14211	1.64865	-0.0853047			5.17331	7.72341	17.426	18.6286	27.1137	33.2721	21.803
		0.194667	0.14375	0.165517	0.111215	-0.005	0.0649351	-0.0376238			-0.142857	0.142857	-0.45	1.44444	0.966542	0.802419	-0.129977				8.52522	14.4104	10.378	26.9326	21.8569	30.2172
		-0.169231	-0.185714	-0.3	0.2	0.166148	0.0153846	0.00510204			0.222222	0.75	-0.194771	0.00571429	0.43355	0.268908	-0.203399				14.839	10.3882	14.6451	20.8829	22.7759	14.9597
		-0.188889	0.00838323	0.0597561	0.0285311	0.1284	-0.025	-0.0158249			0.142857	-0.25	0.466667	0.400838	0.0210256	0.631579	0.0269876				10.9189	32.3053	28.7549	24.948	13.4835	22.8413
		0.00511182	-0.127273	-0.0681416	0.35	-0.00576577	0.0254072	-0.0464286			0.75	0.333333	-0.407407	0.337082	0.315289	0.00329489	0.153053				5.75962	20.4119	13.9134	20.7491	24.9332	28.2731
		-0.0544	-0.25	-0.0375	-0.0188011	0.0558642	0.0189189	0.0173529			-0.25	0.4	0.380392	0.75	0.569591	0.0408163	1.64865				9.71389	20.2794	23.2242	20.4916		23.5816
		-0.105882	-0.25	0.179355	0.9	0.0597015	0.325	0.0777778			0.333333	0.307692	-0.373219	0.5	1	0.125731	1.85841				25.1511	15.7989	22.7728	28.8192		17.6353
		0.121429	-0.0769231	-0.2	0.174419	0.67	0.423404	-0.0513725			0.4	0.363636	0.140741	2.76923	1.5	0.129545	0.802419					29.2517	16.2761	20.1332		33.2559
		0.24	0.0148515	-0.0583333	0.0777778	-0.02	0.93	-0.18			0.307692	0.133333	0.121569	0.909091	0.0526316	0.37037	0.268908					19.9467	21.5956	21.493		30.5271
		0.129412	0.194444	0.171845	1	0.506667	0.84	0.156338			0.363636	0.206897	0.340952	2	0.025641	-0.0322581	0.631579					24.5317	23.9215	21.6622		23.558
			0.1	0.0307692	0.769231	0.108791	0.5	-0.152381				0.291667	-0.0222222	2.46667	0.04	0.247788	0.00329489					13.0303	34.2777	19.1361		29.2026
			0.160714	-0.1875	0.0851211	0.0880779	0.158289	0.0393365				-0.367347	0.548148	2.76923	0.375	0.0840336	0.0408163					18.7908	29.2019	23.3029
			-0.234375	0.0322581	-0.0208835	0.288462	0.234211	-0.171806				-0.162162	0.292063	0.25	0.857143	0.0792317	0.125731					24.4256		23.5442
			0.10566	0.113636	-0.0142857	0.56	0.12	-0.0710383				0.636364	-0.0666667	1.75	0	0.0857143	0.129545					22.619		27.1603
			0.233333	-0.172973	0.124444	0.137778	0.101695	-0.0546763				-0.166667	-0.0697898	2.46154	0.321429		0.37037					26.89		23.5276
			0.26087	0.227273	0.5625	0.152	0.0666667	0.00819672				0.114286	0.193651	0.307692	0.163934		-0.0322581					14.0687		30.7352
			0.0313725	0.0194175	0.111111	0.209524	0.0413146	-0.00552486				0	0.222222	1.75	0.848485		0.247788					8.63943
				0.0208333	0.0761905	0.102273	0.115254	-0.0141844					0.1875	0.285714			0.0840336					20.7662
				-0.147059	-0.0421053	0.0228137		0.05					0.375	0.159091			0.0792317
				-0.0394737	0.0465116	0.0625		0.0366972					0	1.25			0.0857143		P-value		>0.999999999999999	0.0376172	0.000849575	2.93412e-05	0.00390739	0.00058495
				0.0769231	0.448718	0.4		0.103057					0.642857	1.2			0.0517241
				0.119048	0.00625	0.14902							0.416667	0			-0.395349
				0.146917	-0.02	0.196875							0.166667	-0.0731707			0
				0.203023	0.763158								0.625	0.380952
				-0.0313514	0.0147059								0.636364
				-0.107801	1
					0.0623729								0.414634
					0.184314
													0.459016
	P-value	0.980009	0.926172	0.32118	6.56498e-05	9.13677e-05	0.0036243	0.210433
													0.6875
													0.333333
													0.5
										P-value	0.0979183	0.0125164	0.000450148	1.98667e-06	8.20147e-06	0.00188672	0.0196542

## Sheet: Fig.5
Fig.5b									Fig.5c				Fig.5h				Fig.5e				Fig.5j				Fig.5k						Fig.5l						Fit.5n				Fig.5m
example cell	SF tuning	0.01	0.015	0.02	0.05	0.1	0.2		Pref.SF	LED OFF	LED ON		Pref.SF	LED OFF	LED ON		Opt.Size	LED OFF	LED ON		Opt.Size	LED OFF	LED ON		SF Tuning Width	Ctrl	vLGN-Inh.	Ctrl	vLGN-Act.		Size Tuning Width	Ctrl	vLGN-Inh.	Ctrl	vLGN-Act.		vLGN-act.	Fold change of RF size			vLGN-inh.	Fold change of RF size
	LED OFF	1.64	1.6	1.66	5.96	6	-0.36			0.057062	0.047273			0.0274716	0.029406			6.2	8.8			7.6	6.3			2.0563	2.53888	3.33249	3.41369			3	3.5	4.1	4			Ctrl	LED			Ctrl	LED
	SE	0.6603	0.547649	0.663714	0.489125	0.394108	0.697851			0.061163	0.053994			0.0272195	0.031319			6	20			7.1	7.1			2.19948	2.46358	3.25318	3.0254			3.5	5.8	3.9	4.5			1	0.514894			1	-0.559924
	LED ON	6.8	9.34	6.52	5.84	5.9	0.28			0.031235	0.028293			0.0318554	0.036271			12.5	13.3			6	6.4			3.25648	3.1877	2.80833	2.29328			3.3	10	3.2	3.8			1	0.279379			1	-0.419605
	SE	1.03021	2.30231	1.57885	1.69675	0.861748	1.21261			0.03197	0.032423			0.0395693	0.0617			6.1	6.8			5.6	6.4			3.03707	3.06195	1.64164	2.42769			7.5	11.2	3	3			1	0.196135			1	0.0420267
										0.030769	0.026317			0.0376107	0.048753			4.6	6.7			5.9	5.7			2.80746	3.42105	2.26911	2.55937			3.2	3.6	2.7	3.4			1	0.118202			1	-0.674972
										0.03204	0.02946			0.0402742	0.062696			8.2	6.2			3.3	3.1			2.47076	2.71013	2.17784	3.24392			2.9	3.1	1.7	1			1	0.0084755			1	-0.382854
Fig.5d										0.056597	0.019391			0.0658053	0.06918			7.5	9.4			6.5	6.6			2.4876	4.60827	2.78373	1.96101			5.2	3.8	3.6	3.1			1	0.0352128			1	-0.631431
example cell	Size tuning	1	2	4	6	8	10			0.033073	0.032569			0.0418286	0.078991			7.7	10			6.1	4.4			3.11888	2.67101	4.02137	4.43703			4.2	5.2	3	2.2			1	0.691567			1	-0.781852
	LED OFF	0.3	15.55	33.8	31.3	29.55	25			0.027385	0.021893			0.050225	0.03934			5.5	12.9			6.1	6			3.14286	3.70985	3.08144	2.5731			4.3	4.7	3.3	3.2			1	0.0647032			1	-0.723524
	SE	2.38079	1.92444	3.15579	3.28186	3.20705	3.78435			0.024885	0.019177			0.0652912	0.059116			4.5	10.7			6	5.7			3.10083	4.13585	1.92132	2.85149			3.5	6.3	3.3	3.4			1	0			1	-0.452207
	LED ON	8.35	17.1	41.45	44.95	41.4	38.75			0.088178	0.019813			0.0431362	0.072927			4.1	14.2			6	7.1			2.9133	4.38282	2.7441	1.34918			2.5	6.8	3.2	3.9			1	-0.0685898			1	-0.545948
	SE	2.24938	2.37006	3.32161	2.85035	2.10316	3.86036			0.02064	0.012006			0.0516765	0.041418			13.2	14.2			5.8	4.4			4.12632	4.55057	2.36177	3.04934			2.8	7.1	3.1	2.4			1	0.516451			1	-0.314402
										0.020809	0.017636			0.0416661	0.04999			5.2	5.9			7.3	6.8			4.13506	4.14651	3.29135	2.02038			5.6	6.2	4	3.7			1	-0.0967589			1	-0.164041
										0.045052	0.010643			0.0114825	0.026096			5	5.8			7.2	7			3.79444	4.55061	4.98332	3.5233			2.8	3.1	4.1	3.7			1	0.0524562			1	-0.362577
Fig.5g										0.028294	0.027228			0.0196415	0.036386			5.8	7.3			7	7.9			3.11581	3.56647	4.43596	2.42318			3.1	3.1	3.8	4			1	0.670673
example cell	SF tuning	0.01	0.015	0.02	0.05	0.1	0.2			0.02953	0.027136			0.0337965	0.04143			5.8	20			7.3	5.6			2.59714	2.54055	3.13506	1.72685			3.2	5.5	3.8	2.9			1	-0.144184
	LED OFF	8.81579	10.0737	11.0105	14.2737	10.3789	6.26316			0.067876	0.032922			0.0379633	0.050456			11.5	11.4			7.4	6.7			1.16359	3.07481	2.80274	2.31874			3.1	10	4.1	3.3			1	0
	SE	1.11651	0.822132	1.12377	0.962037	0.749269	0.996022			0.028134	0.034842			0.0288315	0.058594			8.3	8.4			5.2	5.7			2.20818	2.76259	3.71984	2.58956			6.9	9.3	2.7	3.1			1	0.308741
	LED ON	3.24737	2.10526	4.24737	6.95263	8.21579	4.65263			0.0300797	0.026935			0.0345796	0.031192			5.8	7.1			7.3	6.2			1.49918	2.68474	1.31169	0.415578			5.2	4.5	3.8	2.9			1	0.096984
	SE	0.599374	0.970447	0.877158	0.796228	0.848332	0.819732			0.0372883	0.0161834			0.0396077	0.075562			6.6	12.2			7.2	6.1			3.03275	2.15541	2.62448	2.70983			3	3.8	3.7	3.2
										0.028626	0.024311			0.0828325	0.093761			7	13			7.5	3.3			3.68751	4.13697	2.82393	3.03289			3.8	5.7	3.5	1.3
										0.024426	0.016578			0.0741117	0.091863			13	10.9			7.8	6.3			3.14574	3.70111	2.55876	2.45798			5	6.6	4.3	3.9
Fig.5i										0.029462	0.023569			0.0378232	0.054485			5.7	4.7			7	7			3.60775	3.72137	3.02919	2.38567			6.5	5.5	3.9	4.5
example cell	Size tuning	1	2	4	6	8	10			0.066192	0.028582			0.0408027	0.079014			4.4	5.3			5.9	4.3			3.40903	3.45197	2.93884	3.09856			3.2	2.6	3.2	3
	LED OFF	1.61585	4.04268	6.09146	12.4695	14.6159	7.14024			0.076559	0.026333			0.0385099	0.045052			4.4	7.5			5.9	5			2.87317	2.59136	3.2033	3.19704			4.1	5.1	3.1	2.8
	SE	1.09938	1.86593	1.83513	1.83504	2.0373	2.26547			0.080983	0.030393			0.0269973	0.016916			4.4	5.3			6.5	5.3			2.98899	2.98295	2.22364	0.409986			3	2.8	3.4	2.8
	LED ON	-1.70732	-0.445122	7.65244	4.77439	6.67683	3.62195			0.067989	0.022336			0.0377981	0.018203			4.7	5.1			7.3	6.7			1.75038	3.3113	2.63743	3.79574			4.6	2.8	3.9	3.6
	SE	1.76116	1.69249	1.76763	1.45436	2.28075	1.86786			0.088221	0.030188			0.0933229	0.139216			5	5.2			7	6.2			1.79703	3.1437	3.62414	1.90753			5.7	2.9	3.6	3.4
										0.046788	0.040857			0.0720433	0.072385			5.1	4.9			7.5	7			3.09548	3.15316	2.2143	1.49433			3	2.6	4.1	3.2
										0.06121	0.044481			0.0275184	0.029334			4.5	5.8			8	6.8			2.97781	2.93136	4.12332	3.80845			2.3	3.1	4.6	3.1
										0.047744	0.034537			0.0330977	0.035468			14	11.5			8.1	7.6			2.3506	1.16383	3.4751	3.45236			7	3.9	4.4	3.7
										0.069493	0.044646			0.0289766	0.035546			6.7	20			7	7.3			2.49264	2.59535	3.85082	2.99785			4.4	10	3.8	3.4
										0.061203	0.047677			0.0307317	0.031955			4.2	8.1			8.5	7.9			2.92632	2.80571	3.92364	2.81656			7	7.7	4.9	4.4
										0.083285	0.066666			0.0127607	0.020608			4.8	5.7			10	8.1			2.95335	2.16777	6.05364	4.14557			2.5	3.1	8.7	4.6
										0.0727	0.079318			0.0146836	0.018853			4.2	5.7			6.5	6.6			2.75239	1.95792	5.89857	6.00424			4.3	7.6	3.6	3.1
										0.076174	0.055982			0.0308624	0.025144			4.6	5.2			5.4	3.8			2.97407	1.67445	3.90019	4.06193			2.5	2.9	2.5	2.1
										0.06122	0.053678			0.01	0.016833			2.9	3.9			5.9	5			2.36143	2.52943	5.79741	0.384458			1.9	1.9	3.1	2.8
										0.027735	0.027414			0.0170264	0.030826			1.6	4.3			5.8	5.6			3.48529	3.35391	4.33702	2.71996			0.5	2.2	2.8	2.9
										0.029601	0.025695			0.0337859	0.038467			7.4	3.3			5.8	6.3			2.7779	3.14454	2.97393	2.36678			3.4	1.6	3.6	3.3
										0.029813	0.027012			0.035603	0.056123			7.7	10.6			4.2	4.8			3.22052	2.73306	2.76263	2.50026			4.2	5.5	2.3	2.4
										0.023906	0.021033			0.0671226	0.080371			1	1.4			7.2	6.1			3.25649	3.71334	2.55141	2.51182			0.1	0.4	3.7	3.2
										0.028388	0.024499			0.035301	0.057093			3.2	11.6			7.5	3.3			2.16243	1.48899	2.95276	2.43093			1.2	7.7	3.5	1.3
										0.01972	0.012466			0.0307379	0.030138			1.4	1.9			6.8	7.6			3.36435	4.88068	3.21824	3.09319			0.6	0.7	3.8	3.6
										0.058245	0.021748			0.0243992	0.01135			13.2	14.2			6	3			1.83644	4.79253	2.7902	2.39655			5.6	6.2	2.6	1.6
										0.019517	0.018778			0.0224223	0.024796			13.8	14.9			8.5	5.2			3.92845	3.88046	3.70035	3.42492			7.6	12.7	4.7	2.5
										0.018708	0.011001			0.0258337	0.031484			3.8	12.5			8.1	6.2			3.08812	4.38714	3.18043	0.717122			1.9	10.2	3.9	2.7
										0.017299	0.013768			0.0362234	0.071833			10.2	20			6.9	6.4			3.96028	4.27883	2.56443	1.37114			5.4	15.4	3.4	3.4
										0.019442	0.018299			0.0301398	0.041574			3.2	2.6			6.9	7.8			4.04903	4.26865	0.757234	2.55863			1.4	1.3	3.7	4.3
										0.01238	0.00951			0.0441853	0.064745			1.4	1.9			6.8	5.9			3.00954	3.4787	3.14658	2.04468			0.6	0.7	3.2	2.7
										0.0133	0.009889			0.0408472	0.03958			3.2	4			7.7	6.2			3.4797	4.75616	2.82796	2.61024			2.2	2	4	3.4
										0.018151	0.022517			0.0418008	0.03439			6.5	8.6			8.2	6.1			1.7421	3.8081	2.93011	2.43899			3.6	4	4.4	2.8
																		3	5.4			5.9	5									1.3	3.7	3.1	2.8
																		3.9	20			5.6	5.5									1.6	15.8	2.9	2.9
																		4.7	12.5			5.6	6.4									2.7	5.9	3.1	3.4
																		3.1	12.2			6.8	5.6									1.6	5.4	3.4	3
																		6.7	20			9.9	5.4									4.4	14.6	6.1	2.8
																		10.4	13.6			5.7	4.3									5.8	6.8	3	2.2
																		11.1	9.8			5.4	4.3									7.6	5.9	2.9	2.4
																						6.2	4.9											2.9	2.8
																						7	7.3											3.8	3.4
																						7.7	6.4											4	3.4
																						6.4	1.7											3.1	0.7
																						8.9	5.3											4.8	2.4
																						8.2	7.4											4.4	4.7
																						10	9.4											7.4	0.2

## Sheet: Fig.6
Fig.6b				Fig.6c			Fig.6d				Fig.6e			Model:					Fig.6g		size tuning	Ctrl	LED	Norm. LED		Fig.6h		size tuning	Ctrl	LED	Norm. LED		Fig.6i	dot size	Ctrl	LED	Norm. LED		dot size	Ctrl	LED	Norm. LED		dot size	Ctrl	LED	Norm. LED		Fig.6j
SI	Ctrl	LED		vLGN-inh.	dSI		SI	Ctrl	LED		vLGN-act.	dSI		y=a.*exp(-(x/Signma)^2)	vLGN	Retina/V1	SC		vLGN-inh.	a=-0.2	0	0.132747	0.160274	0.123816		vLGN-act.	a=-0.4	0	0.132747	0.107814	0.143409		Sigma = 7	0	0.0242558	0.0260564	0.022265	Sigma = 13.5	0	0.0261903	0.0260564	0.0264638	Sigma = 38.5	0	0.0280452	0.0260564	0.0304285
	0.613468	0.729568			0.1161			0.537294	0.531978			-0.005316		Sigma	38.5	13.5	9.8				0.5	0.263591	0.318419	0.245987				0.5	0.263591	0.213926	0.284554			0.1	0.0485028	0.0520988	0.0445265		0.1	0.0523668	0.0520988	0.0529138		0.1	0.0560743	0.0520988	0.0608376
	0.251054	0.284032			0.032978			0.434028	0.510964			0.076936		a	-0.3	1	1				1	0.388889	0.470364	0.363369				1	0.388889	0.315079	0.419103			0.2	0.0727234	0.0780995	0.0667776		0.2	0.0785021	0.0780995	0.0793227		0.2	0.0840547	0.0780995	0.0911888
	0.631223	0.235651			-0.395572			0.363901	0.641376			0.277475									1.5	0.505479	0.612573	0.473229				1.5	0.505479	0.408445	0.543294			0.3	0.0969001	0.104031	0.0890112		0.3	0.104569	0.104031	0.105663		0.3	0.111954	0.104031	0.121443
	0.168388	0.009809			-0.158579			0.065934	0.136043			0.070109		y=p1^x + p2							2	0.610898	0.742291	0.573439				2	0.610898	0.491822	0.654197			0.4	0.121015	0.129865	0.11122		0.4	0.13054	0.129865	0.131908		0.4	0.139741	0.129865	0.151563
	0.665578	0.67725			0.011672			0.388494	0.75258			0.364086		p1	2.69						2.5	0.703498	0.857676	0.662577				2.5	0.703498	0.563737	0.749856			0.5	0.145051	0.155575	0.133396		0.5	0.156389	0.155575	0.158031		0.5	0.167384	0.155575	0.181511
	0.755521	0.773758			0.018237			0.674534	0.676342			0.00180888		p2	-0.9963						3	0.782453	0.9578	0.739925				3	0.782453	0.623453	0.829287			0.6	0.168991	0.181135	0.155532		0.6	0.182088	0.181135	0.184005		0.6	0.194852	0.181135	0.21125
	0.388975	0.182145			-0.20683			0.347082	0.692428			0.345345									3.5	0.847666	1.04255	0.805399				3.5	0.847666	0.670889	0.892385			0.7	0.192816	0.206517	0.177619		0.7	0.207614	0.206517	0.209804		0.7	0.222115	0.206517	0.240743
	0.351021	0.489465			0.138444			0.297146	0.766981			0.469835									4	0.899636	1.11248	0.859422				4	0.899636	0.706497	0.939748			0.8	0.216509	0.231698	0.199648		0.8	0.232939	0.231698	0.235404		0.8	0.249142	0.231698	0.269956
	0.592257	0.299596			-0.292661			0.607204	0.740301			0.133097									4.5	0.939285	1.16861	0.902783				4.5	0.939285	0.73111	0.972487			0.9	0.240054	0.256651	0.221609		0.9	0.25804	0.256651	0.260779		0.9	0.275905	0.256651	0.298853
	0.660387	0.262871			-0.397516			0.599001	0.720799			0.121798									5	0.967806	1.21226	0.936503				5	0.967806	0.745807	0.992037			1	0.263431	0.281354	0.243492		1	0.282893	0.281354	0.285906		1	0.302377	0.281354	0.327402
	0.657515	0.328			-0.329515			0.564254	0.725909			0.161655									5.5	0.986531	1.2449	0.961718				5.5	0.986531	0.751794	1			1.1	0.286624	0.305782	0.265287		1.1	0.307474	0.305782	0.31076		1.1	0.32853	0.305782	0.355569
	0.4294	0.32836			-0.10104			0.512577	0.498999			-0.013578									6	0.996821	1.26803	0.97959				6	0.996821	0.750304	0.998019			1.2	0.309617	0.329914	0.286981		1.2	0.331762	0.329914	0.335321		1.2	0.354338	0.329914	0.383326
	0.586	0.519153			-0.0668471			0.636209	0.594814			-0.041395									6.5	1	1.28312	0.991244				6.5	1	0.742541	0.987692			1.3	0.33239	0.353728	0.308562		1.3	0.355734	0.353728	0.359566		1.3	0.379777	0.353728	0.410641
	0.658614	0.626637			-0.0319776			0.688492	0.647192			-0.0413									7	0.997303	1.29152	0.997731				7	0.997303	0.729628	0.970516			1.4	0.354929	0.377204	0.330019		1.4	0.379372	0.377204	0.383476		1.4	0.404824	0.377204	0.437488
	0.312574	0.371547			0.058973			0.610297	0.74372			0.133423									7.5	0.989853	1.29445	1				7.5	0.989853	0.71259	0.947852			1.5	0.377215	0.400324	0.351336		1.5	0.402656	0.400324	0.407029		1.5	0.429456	0.400324	0.463838
	0.662255	0.178			-0.484255			0.408484	0.604218			0.195734									8	0.978644	1.29302	0.998893				8	0.978644	0.692339	0.920916			1.6	0.399233	0.423068	0.3725		1.6	0.425567	0.423068	0.430208		1.6	0.453652	0.423068	0.489669
	0.235656	0.02404			-0.211616			0.60731	0.45563			-0.15168									8.5	0.964547	1.28816	0.99514				8.5	0.964547	0.669674	0.890768			1.7	0.420967	0.445421	0.393496		1.7	0.448089	0.445421	0.452996		1.7	0.477392	0.445421	0.514955
	0.421928	0.442583			0.020655			0.677526	0.760629			0.083103									9	0.948305	1.28069	0.989367				9	0.948305	0.645282	0.858323			1.8	0.4424	0.467367	0.414309		1.8	0.470206	0.467367	0.475375		1.8	0.50066	0.467367	0.539676
	0.759724	0.680465			-0.079259			0.675175	0.756752			0.0815775									9.5	0.930549	1.27128	0.982099				9.5	0.930549	0.619746	0.824356			1.9	0.463517	0.48889	0.434924		1.9	0.491903	0.48889	0.497331		1.9	0.523437	0.48889	0.563811
	0.2634	0.402241			0.138841			0.725016	0.776329			0.0513135									10	0.911803	1.26051	0.973774				10	0.911803	0.593555	0.789518			2	0.484304	0.509979	0.455323		2	0.513166	0.509979	0.51885		2	0.545708	0.509979	0.587343
	0.256907	0.265			0.008093			0.39477	0.585608			0.190838									10.5	0.892497	1.24882	0.964748				10.5	0.892497	0.56711	0.754342			2.1	0.504746	0.530621	0.475492		2.1	0.533982	0.530621	0.539919		2.1	0.56746	0.530621	0.610253
	0.664436	0.245323			-0.419113			0.235508	0.490308			0.2548									11	0.872978	1.2366	0.955307				11	0.872978	0.540738	0.719264			2.2	0.52483	0.550805	0.495414		2.2	0.554342	0.550805	0.560525		2.2	0.58868	0.550805	0.632529
	0.219166	0.31			0.090834			0.438894	0.774181			0.335287									11.5	0.853523	1.22414	0.945679				11.5	0.853523	0.5147	0.684629			2.3	0.544542	0.570522	0.515072		2.3	0.574234	0.570522	0.580659		2.3	0.609358	0.570522	0.654156
	0.51752	0.352323			-0.165197			0.537371	0.798605			0.261234									12	0.834345	1.21166	0.936038				12	0.834345	0.489199	0.650709			2.4	0.56387	0.589763	0.53445		2.4	0.59365	0.589763	0.60031		2.4	0.629482	0.589763	0.675123
	0.744821	0.448854			-0.295967			0.645645	0.779574			0.133929									12.5	0.815608	1.19934	0.92652				12.5	0.815608	0.464391	0.617711			2.5	0.582803	0.608522	0.553532		2.5	0.612583	0.608522	0.61947		2.5	0.649045	0.608522	0.695419
	0.458067	0.405665			-0.052402			0.588769	0.713155			0.124386									13	0.797436	1.18731	0.917224				13	0.797436	0.440393	0.58579			2.6	0.601328	0.626791	0.572302		2.6	0.631024	0.626791	0.638132		2.6	0.668041	0.626791	0.715038
	0.259243	0.216201			-0.043042			0.607934	0.57592			-0.032014									13.5	0.779914	1.17565	0.908222				13.5	0.779914	0.41729	0.555059			2.7	0.619437	0.644568	0.590745		2.7	0.64897	0.644568	0.65629		2.7	0.686463	0.644568	0.733971
	0.495276	0.295041			-0.200235			0.444229	0.671527			0.227298									14	0.763105	1.16444	0.899564				14	0.763105	0.395139	0.525595			2.8	0.63712	0.661847	0.608845		2.8	0.666415	0.661847	0.673939		2.8	0.704307	0.661847	0.752214
	0.446958	0.359829			-0.087129			0.483547	0.771529			0.287982									14.5	0.747047	1.15373	0.891283				14.5	0.747047	0.373978	0.497448			2.9	0.654368	0.678626	0.626588		2.9	0.683357	0.678626	0.691075		2.9	0.72157	0.678626	0.769764
	0.665003	0.236277			-0.428726			0.554017	0.702292			0.148275									15	0.731764	1.14352	0.8834				15	0.731764	0.353827	0.470644			3	0.671175	0.694903	0.64396		3	0.699793	0.694903	0.707694		3	0.738251	0.694903	0.786618
	0.663585	0.336426			-0.327159			0.598736	0.753329			0.154592									15.5	0.717265	1.13385	0.875926				15.5	0.717265	0.334694	0.445194			3.1	0.687534	0.710679	0.660949		3.1	0.715722	0.710679	0.723795		3.1	0.754348	0.710679	0.802775
	0.224672	0.165147			-0.059525			0.168132	0.329632			0.1615									16	0.70355	1.12471	0.868865				16	0.70355	0.316576	0.421095			3.2	0.703438	0.725952	0.677542		3.2	0.731142	0.725952	0.739377		3.2	0.769862	0.725952	0.818236
	0.743544	0.293825			-0.449719			0.080187	0.212776			0.132589									16.5	0.690614	1.1161	0.862214				16.5	0.690614	0.299465	0.398333			3.3	0.718885	0.740725	0.693728		3.3	0.746056	0.740725	0.754439		3.3	0.784794	0.740725	0.833002
	0.400432	0.169332			-0.2311			0.297146	0.766981			0.469835									17	0.678443	1.10801	0.855968				17	0.678443	0.283342	0.376888			3.4	0.733869	0.755	0.709498		3.4	0.760465	0.755	0.768982		3.4	0.799148	0.755	0.847078
	0.674133	0.466539			-0.207594			0.839001	0.849105			0.0101039									17.5	0.66702	1.10044	0.850118				17.5	0.66702	0.268188	0.356731			3.5	0.748388	0.768778	0.724841		3.5	0.77437	0.768778	0.783009		3.5	0.812925	0.768778	0.860466
	0.833001	0.429483			-0.403518			0.762678	0.799079			0.0364003									18	0.656325	1.09337	0.844653				18	0.656325	0.253977	0.337829			3.6	0.76244	0.782065	0.73975		3.6	0.787774	0.782065	0.796521		3.6	0.826131	0.782065	0.873172
	0.915317	0.866484			-0.0488326			0.809872	0.791596			-0.0182758									18.5	0.646336	1.08678	0.839562				18.5	0.646336	0.240682	0.320144			3.7	0.776025	0.794864	0.754218		3.7	0.800683	0.794864	0.809521		3.7	0.838771	0.794864	0.885202
	0.69137	0.0797685			-0.611602			0.636606	0.741574			0.104967									19	0.637029	1.08065	0.834831				19	0.637029	0.228273	0.303638			3.8	0.789143	0.80718	0.76824		3.8	0.813099	0.80718	0.822014		3.8	0.850851	0.80718	0.896564
	0.502926	0.391667			-0.111259			0.595418	0.808521			0.213104									19.5	0.628378	1.07498	0.830446				19.5	0.628378	0.216717	0.288267			3.9	0.801793	0.81902	0.781809		3.9	0.825027	0.81902	0.834003		3.9	0.862377	0.81902	0.907265
	0.438089	0.386981			-0.0511083			0.675175	0.756752			0.0815775									20	0.620356	1.06973	0.826393				20	0.620356	0.205981	0.273986			4	0.813979	0.830389	0.794924		4	0.836475	0.830389	0.845495		4	0.873356	0.830389	0.917315
	0.860025	0.567738			-0.292287			0.725016	0.776329			0.0513135									20.5	0.612937	1.06489	0.822656				20.5	0.612937	0.196031	0.260751			4.1	0.825703	0.841294	0.80758		4.1	0.847447	0.841294	0.856495		4.1	0.883797	0.841294	0.926722
	0.673901	0.0711915			-0.60271			0.294189	0.710072			0.415883									21	0.606091	1.06044	0.819221				21	0.606091	0.186831	0.248514			4.2	0.836967	0.851742	0.819778		4.2	0.857952	0.851742	0.867009		4.2	0.893708	0.851742	0.935497
	0.812406	0.474533			-0.337873			0.830501	0.933525			0.103024									21.5	0.599791	1.05637	0.816072				21.5	0.599791	0.178346	0.237228			4.3	0.847777	0.861741	0.831516		4.3	0.867994	0.861741	0.877044		4.3	0.903098	0.861741	0.943651
	0.4294	0.32836			-0.10104			0.558442	0.84309			0.284648									22	0.594009	1.05264	0.813194				22	0.594009	0.17054	0.226845			4.4	0.858136	0.871299	0.842796		4.4	0.877584	0.871299	0.886608		4.4	0.911976	0.871299	0.951196
	0.160357	0.00632832			-0.154029			0.679985	0.664253			-0.0157322									22.5	0.588716	1.04925	0.810572				22.5	0.588716	0.163378	0.217317			4.5	0.86805	0.880424	0.853618		4.5	0.886728	0.880424	0.895708		4.5	0.920353	0.880424	0.958142
	0.249404	0.00089928			-0.248505			0.737737	0.708619			-0.0291178									23	0.583886	1.04617	0.808192				23	0.583886	0.156822	0.208597			4.6	0.877525	0.889125	0.863986		4.6	0.895434	0.889125	0.904351		4.6	0.928238	0.889125	0.964503
	0.410768	6.6613e-16			-0.410768			0.527231	0.607213			0.0799825									23.5	0.579491	1.04338	0.806039				23.5	0.579491	0.150839	0.200639			4.7	0.886567	0.897411	0.873903		4.7	0.903712	0.897411	0.912548		4.7	0.935641	0.897411	0.970291
	0.953499	0.827793			-0.125706			0.76246	0.819226			0.0567662									24	0.575505	1.04087	0.804099				24	0.575505	0.145394	0.193396			4.8	0.895185	0.905291	0.883373		4.8	0.911571	0.905291	0.920306		4.8	0.942575	0.905291	0.975519
	0.812406	0.474533			-0.337873			0.473588	0.667126			0.193538									24.5	0.5719	1.03862	0.802358				24.5	0.5719	0.140453	0.186824			4.9	0.903383	0.912774	0.892402		4.9	0.919019	0.912774	0.927634		4.9	0.949049	0.912774	0.9802
	0.758973	0.748605			-0.0103688			0.593773	0.732719			0.138946									25	0.568652	1.0366	0.800802				25	0.568652	0.135983	0.180878			5	0.911172	0.91987	0.900995		5	0.926065	0.91987	0.934542		5	0.955074	0.91987	0.984349
	0.476774	0.408062			-0.0687124			0.537371	0.798605			0.261234									25.5	0.565737	1.03481	0.799419				25.5	0.565737	0.131953	0.175517			5.1	0.918559	0.926589	0.909159		5.1	0.93272	0.926589	0.941038		5.1	0.960663	0.926589	0.987977
	0.792647	8.8818e-16			-0.792647			0.783551	0.784573			0.00102195									26	0.563131	1.03323	0.798197				26	0.563131	0.128331	0.1707			5.2	0.925552	0.93294	0.9169		5.2	0.938993	0.93294	0.947134		5.2	0.965826	0.93294	0.9911
	0.334213	0.151431			-0.182782			0.34967	0.738634			0.388965									26.5	0.560812	1.03184	0.797123				26.5	0.560812	0.125088	0.166386			5.3	0.932161	0.938933	0.924227		5.3	0.944893	0.938933	0.952838		5.3	0.970576	0.938933	0.993731
	0.912298	0.44114			-0.471158			0.337334	0.716631			0.379297									27	0.558757	1.03063	0.796187				27	0.558757	0.122197	0.16254			5.4	0.938395	0.944577	0.931147		5.4	0.950431	0.944577	0.95816		5.4	0.974922	0.944577	0.995885
	0.663585	0.336426			-0.327159			0.761166	0.802793			0.0416269									27.5	0.556947	1.02958	0.795377				27.5	0.556947	0.119629	0.159125			5.5	0.944262	0.949884	0.937669		5.5	0.955616	0.949884	0.96311		5.5	0.978878	0.949884	0.997574
	0.40223	0.252498			-0.149732			0.262018	0.849096			0.587078									28	0.555362	1.02868	0.794684				28	0.555362	0.117359	0.156106			5.6	0.949772	0.954861	0.943802		5.6	0.960458	0.954861	0.967699		5.6	0.982455	0.954861	0.998814
								0.709101	0.560214			-0.148887									28.5	0.553984	1.02792	0.794098				28.5	0.553984	0.115364	0.153452			5.7	0.954935	0.95952	0.949554		5.7	0.964967	0.95952	0.971935		5.7	0.985664	0.95952	0.999618
								0.598736	0.753329			0.154592									29	0.552795	1.02729	0.79361				29	0.552795	0.11362	0.151132			5.8	0.959761	0.96387	0.954936		5.8	0.969153	0.96387	0.975831		5.8	0.988516	0.96387	1
								0.654965	0.614554			-0.0404112									29.5	0.551779	1.02678	0.793212				29.5	0.551779	0.112106	0.149118			5.9	0.964258	0.967921	0.959958		5.9	0.973026	0.967921	0.979394		5.9	0.991024	0.967921	0.999974
								0.765614	0.89268			0.127066									30	0.550921	1.02637	0.792895				30	0.550921	0.110802	0.147383			6	0.968438	0.971682	0.964628		6	0.976595	0.971682	0.982636		6	0.993198	0.971682	0.999554
								0.477038	0.847229			0.370191									30.5	0.550206	1.02605	0.792652				30.5	0.550206	0.109688	0.145902			6.1	0.972309	0.975163	0.968956		6.1	0.979869	0.975163	0.985566		6.1	0.995049	0.975163	0.998753
								0.598489	0.548496			-0.0499938									31	0.549622	1.02582	0.792476				31	0.549622	0.108748	0.144651			6.2	0.975881	0.978373	0.972954		6.2	0.98286	0.978373	0.988195		6.2	0.99659	0.978373	0.997584
								0.0483757	0.465102			0.416727									31.5	0.549156	1.02568	0.792362				31.5	0.549156	0.107965	0.143609			6.3	0.979165	0.981321	0.976631		6.3	0.985575	0.981321	0.990531		6.3	0.99783	0.981321	0.996062
								0.186745	1			0.813255									32	0.548796	1.0256	0.792302				32	0.548796	0.107323	0.142756			6.4	0.982169	0.984017	0.979997		6.4	0.988026	0.984017	0.992586		6.4	0.99878	0.984017	0.994199
																					32.5	0.548533	1.02559	0.792293				32.5	0.548533	0.10681	0.142074			6.5	0.984903	0.98647	0.983062		6.5	0.990219	0.98647	0.994368		6.5	0.999452	0.98647	0.992007
																					33	0.548356	1.02563	0.792328				33	0.548356	0.106412	0.141544			6.6	0.987377	0.988688	0.985837		6.6	0.992166	0.988688	0.995888		6.6	0.999855	0.988688	0.989501
																					33.5	0.548258	1.02573	0.792403				33.5	0.548258	0.106118	0.141153			6.7	0.9896	0.99068	0.988331		6.7	0.993875	0.99068	0.997153		6.7	1	0.99068	0.986692
																					34	0.548229	1.02587	0.792514				34	0.548229	0.105916	0.140885			6.8	0.991581	0.992455	0.990554		6.8	0.995354	0.992455	0.998175		6.8	0.999897	0.992455	0.983592
																					34.5	0.548262	1.02606	0.792657				34.5	0.548262	0.105798	0.140727			6.9	0.993329	0.994021	0.992517		6.9	0.996613	0.994021	0.998962		6.9	0.999556	0.994021	0.980214
																					35	0.548351	1.02628	0.792828				35	0.548351	0.105753	0.140668			7	0.994854	0.995386	0.994228		7	0.99766	0.995386	0.999522		7	0.998986	0.995386	0.97657
																					35.5	0.548489	1.02654	0.793026				35.5	0.548489	0.105774	0.140696			7.1	0.996163	0.996558	0.995699		7.1	0.998503	0.996558	0.999865		7.1	0.998197	0.996558	0.972671
																					36	0.548671	1.02682	0.793246				36	0.548671	0.105854	0.140802			7.2	0.997266	0.997546	0.996937		7.2	0.999151	0.997546	1		7.2	0.997199	0.997546	0.968527
																					36.5	0.548892	1.02713	0.793486				36.5	0.548892	0.105986	0.140978			7.3	0.99817	0.998356	0.997952		7.3	0.999611	0.998356	0.999935		7.3	0.996	0.998356	0.964152
																					37	0.549148	1.02747	0.793743				37	0.549148	0.106164	0.141214			7.4	0.998884	0.998996	0.998754		7.4	0.999892	0.998996	0.999677		7.4	0.994609	0.998996	0.959554
																					37.5	0.549434	1.02782	0.794017				37.5	0.549434	0.106382	0.141504			7.5	0.999417	0.999473	0.999351		7.5	1	0.999473	0.999237		7.5	0.993035	0.999473	0.954746
																					38	0.549747	1.02819	0.794304				38	0.549747	0.106636	0.141842			7.6	0.999775	0.999795	0.999752		7.6	0.999944	0.999795	0.99862		7.6	0.991286	0.999795	0.949736
																					38.5	0.550084	1.02858	0.794604				38.5	0.550084	0.106922	0.142222			7.7	0.999967	0.999969	0.999966		7.7	0.99973	0.999969	0.997836		7.7	0.98937	0.999969	0.944536
																					39	0.550441	1.02898	0.794914				39	0.550441	0.107235	0.142638			7.8	1	1	1		7.8	0.999367	1	0.996891		7.8	0.987296	1	0.939154
																					39.5	0.550816	1.02939	0.795233				39.5	0.550816	0.107572	0.143087			7.9	0.999881	0.999896	0.999863		7.9	0.99886	0.999896	0.995794		7.9	0.985072	0.999896	0.933601
																					40	0.551207	1.02982	0.795561				40	0.551207	0.10793	0.143563			8	0.999617	0.999663	0.999563		8	0.998216	0.999663	0.994551		8	0.982704	0.999663	0.927886
																					40.5	0.551612	1.03025	0.795895				40.5	0.551612	0.108307	0.144064			8.1	0.999216	0.999307	0.999108		8.1	0.997443	0.999307	0.993169		8.1	0.9802	0.999307	0.922017
																					41	0.552029	1.03069	0.796236				41	0.552029	0.108699	0.144587			8.2	0.998683	0.998834	0.998505		8.2	0.996545	0.998834	0.991656		8.2	0.977567	0.998834	0.916004
																					41.5	0.552457	1.03114	0.796582				41.5	0.552457	0.109106	0.145127			8.3	0.998026	0.99825	0.997761		8.3	0.995531	0.99825	0.990017		8.3	0.974813	0.99825	0.909855
																					42	0.552893	1.03159	0.796933				42	0.552893	0.109524	0.145684			8.4	0.99725	0.99756	0.996883		8.4	0.994404	0.99756	0.98826		8.4	0.971943	0.99756	0.903578
																					42.5	0.553337	1.03205	0.797288				42.5	0.553337	0.109953	0.146255			8.5	0.996362	0.996771	0.995878		8.5	0.993172	0.996771	0.98639		8.5	0.968965	0.996771	0.897181
																					43	0.553788	1.03252	0.797647				43	0.553788	0.110391	0.146837			8.6	0.995367	0.995886	0.994753		8.6	0.99184	0.995886	0.984414		8.6	0.965884	0.995886	0.890672
																					43.5	0.554245	1.03299	0.798008				43.5	0.554245	0.110837	0.14743			8.7	0.994271	0.994912	0.993515		8.7	0.990413	0.994912	0.982338		8.7	0.962707	0.994912	0.884059
																					44	0.554707	1.03346	0.798372				44	0.554707	0.11129	0.148032			8.8	0.99308	0.993852	0.992168		8.8	0.988897	0.993852	0.980167		8.8	0.95944	0.993852	0.877348
																					44.5	0.555173	1.03393	0.798738				44.5	0.555173	0.111748	0.148641			8.9	0.9918	0.992713	0.99072		8.9	0.987296	0.992713	0.977907		8.9	0.956087	0.992713	0.870547
																					45	0.555642	1.03441	0.799106				45	0.555642	0.112211	0.149257			9	0.990434	0.991498	0.989176		9	0.985616	0.991498	0.975563		9	0.952656	0.991498	0.863663
																					45.5	0.556115	1.03489	0.799476				45.5	0.556115	0.112678	0.149878			9.1	0.988988	0.990212	0.987542		9.1	0.983861	0.990212	0.973141		9.1	0.949151	0.990212	0.856702
																					46	0.556591	1.03537	0.799847				46	0.556591	0.113148	0.150505			9.2	0.987467	0.988859	0.985823		9.2	0.982037	0.988859	0.970645		9.2	0.945577	0.988859	0.849671
																					46.5	0.557068	1.03585	0.800219				46.5	0.557068	0.113622	0.151135			9.3	0.985876	0.987443	0.984025		9.3	0.980146	0.987443	0.96808		9.3	0.941939	0.987443	0.842575
																					47	0.557548	1.03633	0.800592				47	0.557548	0.114099	0.151768			9.4	0.984219	0.985969	0.982152		9.4	0.978195	0.985969	0.965451		9.4	0.938242	0.985969	0.835421
																					47.5	0.558029	1.03681	0.800966				47.5	0.558029	0.114577	0.152405			9.5	0.9825	0.98444	0.980209		9.5	0.976186	0.98444	0.962763		9.5	0.934491	0.98444	0.828214
																					48	0.558512	1.0373	0.801341				48	0.558512	0.115057	0.153044			9.6	0.980723	0.982859	0.978201		9.6	0.974123	0.982859	0.960019		9.6	0.93069	0.982859	0.820959
																					48.5	0.558996	1.03779	0.801716				48.5	0.558996	0.115539	0.153685			9.7	0.978893	0.98123	0.976132		9.7	0.972012	0.98123	0.957224		9.7	0.926843	0.98123	0.813663
																					49	0.559481	1.03827	0.802092				49	0.559481	0.116023	0.154328			9.8	0.977013	0.979558	0.974007		9.8	0.969854	0.979558	0.954382		9.8	0.922954	0.979558	0.80633
																					49.5	0.559967	1.03876	0.802468				49.5	0.559967	0.116507	0.154972			9.9	0.975087	0.977844	0.97183		9.9	0.967655	0.977844	0.951497		9.9	0.919028	0.977844	0.798966
																					50	0.560453	1.03925	0.802845				50	0.560453	0.116992	0.155617			10	0.973117	0.976092	0.969604		10	0.965416	0.976092	0.948573		10	0.915067	0.976092	0.791574
																																		10.1	0.971109	0.974305	0.967334		10.1	0.963142	0.974305	0.945613		10.1	0.911076	0.974305	0.784159
																																		10.2	0.969064	0.972486	0.965024		10.2	0.960835	0.972486	0.94262		10.2	0.907059	0.972486	0.776726
																																		10.3	0.966987	0.970637	0.962675		10.3	0.958499	0.970637	0.939598		10.3	0.903017	0.970637	0.769279
																																		10.4	0.964879	0.968762	0.960293		10.4	0.956136	0.968762	0.93655		10.4	0.898956	0.968762	0.761822
																																		10.5	0.962744	0.966862	0.95788		10.5	0.953749	0.966862	0.933479		10.5	0.894877	0.966862	0.754358
																																		10.6	0.960585	0.964941	0.95544		10.6	0.95134	0.964941	0.930388		10.6	0.890784	0.964941	0.746892
																																		10.7	0.958403	0.963	0.952974		10.7	0.948913	0.963	0.927279		10.7	0.88668	0.963	0.739427
																																		10.8	0.956202	0.961042	0.950487		10.8	0.946469	0.961042	0.924155		10.8	0.882566	0.961042	0.731966
																																		10.9	0.953984	0.959068	0.94798		10.9	0.944012	0.959068	0.92102		10.9	0.878446	0.959068	0.724512
																																		11	0.951751	0.957081	0.945456		11	0.941542	0.957081	0.917874		11	0.874323	0.957081	0.717069
																																		11.1	0.949505	0.955083	0.942918		11.1	0.939062	0.955083	0.914721		11.1	0.870197	0.955083	0.70964
																																		11.2	0.947249	0.953076	0.940368		11.2	0.936574	0.953076	0.911562		11.2	0.866073	0.953076	0.702227
																																		11.3	0.944984	0.95106	0.937808		11.3	0.934081	0.95106	0.9084		11.3	0.861951	0.95106	0.694833
																																		11.4	0.942712	0.949039	0.935239		11.4	0.931583	0.949039	0.905237		11.4	0.857834	0.949039	0.68746
																																		11.5	0.940434	0.947012	0.932666		11.5	0.929082	0.947012	0.902074		11.5	0.853724	0.947012	0.680111
																																		11.6	0.938153	0.944983	0.930088		11.6	0.92658	0.944983	0.898914		11.6	0.849622	0.944983	0.672788
																																		11.7	0.93587	0.942952	0.927508		11.7	0.924079	0.942952	0.895757		11.7	0.84553	0.942952	0.665494
																																		11.8	0.933587	0.94092	0.924927		11.8	0.92158	0.94092	0.892606		11.8	0.84145	0.94092	0.65823
																																		11.9	0.931305	0.938889	0.922347		11.9	0.919084	0.938889	0.889462		11.9	0.837384	0.938889	0.650999
																																		12	0.929025	0.936861	0.91977		12	0.916593	0.936861	0.886327		12	0.833332	0.936861	0.643802
																																		12.1	0.926748	0.934835	0.917197		12.1	0.914108	0.934835	0.883201		12.1	0.829297	0.934835	0.63664
																																		12.2	0.924476	0.932814	0.91463		12.2	0.91163	0.932814	0.880087		12.2	0.825279	0.932814	0.629517
																																		12.3	0.92221	0.930798	0.912068		12.3	0.90916	0.930798	0.876985		12.3	0.821279	0.930798	0.622433
																																		12.4	0.919951	0.928788	0.909515		12.4	0.906699	0.928788	0.873896		12.4	0.8173	0.928788	0.615389
																																		12.5	0.9177	0.926784	0.906971		12.5	0.904248	0.926784	0.870822		12.5	0.813342	0.926784	0.608388
																																		12.6	0.915457	0.924789	0.904436		12.6	0.901808	0.924789	0.867763		12.6	0.809405	0.924789	0.601429
																																		12.7	0.913225	0.922803	0.901913		12.7	0.89938	0.922803	0.864721		12.7	0.805492	0.922803	0.594516
																																		12.8	0.911002	0.920826	0.899402		12.8	0.896965	0.920826	0.861696		12.8	0.801602	0.920826	0.587648
																																		12.9	0.908792	0.918859	0.896903		12.9	0.894563	0.918859	0.85869		12.9	0.797738	0.918859	0.580828
																																		13	0.906593	0.916902	0.894418		13	0.892175	0.916902	0.855702		13	0.793898	0.916902	0.574055
																																		13.1	0.904407	0.914957	0.891947		13.1	0.889802	0.914957	0.852734		13.1	0.790085	0.914957	0.567331
																																		13.2	0.902234	0.913024	0.889492		13.2	0.887444	0.913024	0.849786		13.2	0.786299	0.913024	0.560657
																																		13.3	0.900075	0.911103	0.887052		13.3	0.885103	0.911103	0.84686		13.3	0.78254	0.911103	0.554033
																																		13.4	0.897931	0.909196	0.884628		13.4	0.882777	0.909196	0.843954		13.4	0.77881	0.909196	0.54746
																																		13.5	0.895802	0.907301	0.882222		13.5	0.880469	0.907301	0.841071		13.5	0.775108	0.907301	0.54094
																																		13.6	0.893688	0.90542	0.879833		13.6	0.878178	0.90542	0.838211		13.6	0.771436	0.90542	0.534472
																																		13.7	0.89159	0.903554	0.877462		13.7	0.875905	0.903554	0.835373		13.7	0.767793	0.903554	0.528058
																																		13.8	0.889508	0.901702	0.875109		13.8	0.873651	0.901702	0.832559		13.8	0.76418	0.901702	0.521697
																																		13.9	0.887444	0.899865	0.872775		13.9	0.871414	0.899865	0.829769		13.9	0.760598	0.899865	0.515391
																																		14	0.885396	0.898042	0.870461		14	0.869197	0.898042	0.827003		14	0.757047	0.898042	0.509139
																																		14.1	0.883365	0.896236	0.868166		14.1	0.866999	0.896236	0.824261		14.1	0.753527	0.896236	0.502942
																																		14.2	0.881352	0.894445	0.865891		14.2	0.86482	0.894445	0.821544		14.2	0.750038	0.894445	0.496801
																																		14.3	0.879357	0.89267	0.863636		14.3	0.862662	0.89267	0.818853		14.3	0.746582	0.89267	0.490716
																																		14.4	0.87738	0.890911	0.861402		14.4	0.860523	0.890911	0.816186		14.4	0.743157	0.890911	0.484688
																																		14.5	0.875422	0.889168	0.859188		14.5	0.858404	0.889168	0.813545		14.5	0.739765	0.889168	0.478715
																																		14.6	0.873482	0.887442	0.856995		14.6	0.856306	0.887442	0.81093		14.6	0.736404	0.887442	0.4728
																																		14.7	0.87156	0.885733	0.854824		14.7	0.854228	0.885733	0.808341		14.7	0.733077	0.885733	0.466941
																																		14.8	0.869658	0.88404	0.852674		14.8	0.85217	0.88404	0.805778		14.8	0.729782	0.88404	0.461139
																																		14.9	0.867774	0.882364	0.850545		14.9	0.850134	0.882364	0.803241		14.9	0.72652	0.882364	0.455394
																																		15	0.86591	0.880705	0.848438		15	0.848118	0.880705	0.80073		15	0.723291	0.880705	0.449707
																																		15.1	0.864064	0.879063	0.846352		15.1	0.846124	0.879063	0.798245		15.1	0.720096	0.879063	0.444077
																																		15.2	0.862238	0.877439	0.844288		15.2	0.84415	0.877439	0.795787		15.2	0.716933	0.877439	0.438505
																																		15.3	0.860432	0.875831	0.842247		15.3	0.842197	0.875831	0.793355		15.3	0.713803	0.875831	0.43299
																																		15.4	0.858645	0.874241	0.840227		15.4	0.840266	0.874241	0.79095		15.4	0.710707	0.874241	0.427532
																																		15.5	0.856877	0.872668	0.838229		15.5	0.838355	0.872668	0.788572		15.5	0.707644	0.872668	0.422132
																																		15.6	0.855129	0.871113	0.836253		15.6	0.836466	0.871113	0.786219		15.6	0.704614	0.871113	0.41679
																																		15.7	0.8534	0.869575	0.834299		15.7	0.834598	0.869575	0.783894		15.7	0.701617	0.869575	0.411505
																																		15.8	0.851691	0.868054	0.832367		15.8	0.832751	0.868054	0.781595		15.8	0.698653	0.868054	0.406277
																																		15.9	0.850001	0.86655	0.830457		15.9	0.830926	0.86655	0.779322		15.9	0.695723	0.86655	0.401107
																																		16	0.848331	0.865064	0.82857		16	0.829121	0.865064	0.777076		16	0.692825	0.865064	0.395993
																																		16.1	0.84668	0.863596	0.826704		16.1	0.827338	0.863596	0.774856		16.1	0.689961	0.863596	0.390937
																																		16.2	0.845049	0.862144	0.82486		16.2	0.825576	0.862144	0.772663		16.2	0.68713	0.862144	0.385938
																																		16.3	0.843437	0.86071	0.823039		16.3	0.823835	0.86071	0.770496		16.3	0.684331	0.86071	0.380995
																																		16.4	0.841844	0.859293	0.821239		16.4	0.822115	0.859293	0.768355		16.4	0.681565	0.859293	0.376109
																																		16.5	0.840271	0.857894	0.819461		16.5	0.820416	0.857894	0.76624		16.5	0.678832	0.857894	0.37128
																																		16.6	0.838717	0.856511	0.817705		16.6	0.818737	0.856511	0.764152		16.6	0.676132	0.856511	0.366507
																																		16.7	0.837183	0.855146	0.81597		16.7	0.81708	0.855146	0.762089		16.7	0.673464	0.855146	0.36179
																																		16.8	0.835667	0.853797	0.814258		16.8	0.815443	0.853797	0.760052		16.8	0.670828	0.853797	0.357128
																																		16.9	0.834171	0.852466	0.812566		16.9	0.813827	0.852466	0.758041		16.9	0.668225	0.852466	0.352523
																																		17	0.832694	0.851151	0.810897		17	0.812231	0.851151	0.756055		17	0.665653	0.851151	0.347972
																																		17.1	0.831235	0.849854	0.809248		17.1	0.810656	0.849854	0.754095		17.1	0.663114	0.849854	0.343477
																																		17.2	0.829796	0.848573	0.807621		17.2	0.809102	0.848573	0.752161		17.2	0.660606	0.848573	0.339037
																																		17.3	0.828375	0.847309	0.806015		17.3	0.807567	0.847309	0.750251		17.3	0.65813	0.847309	0.334652
																																		17.4	0.826973	0.846061	0.804431		17.4	0.806053	0.846061	0.748367		17.4	0.655685	0.846061	0.330321
																																		17.5	0.825589	0.84483	0.802867		17.5	0.804559	0.84483	0.746508		17.5	0.653272	0.84483	0.326044
																																		17.6	0.824224	0.843615	0.801324		17.6	0.803084	0.843615	0.744673		17.6	0.65089	0.843615	0.32182
																																		17.7	0.822877	0.842417	0.799802		17.7	0.80163	0.842417	0.742864		17.7	0.648539	0.842417	0.317651
																																		17.8	0.821548	0.841235	0.7983		17.8	0.800195	0.841235	0.741078		17.8	0.646218	0.841235	0.313535
																																		17.9	0.820238	0.840069	0.796819		17.9	0.79878	0.840069	0.739318		17.9	0.643928	0.840069	0.309471
																																		18	0.818945	0.838919	0.795358		18	0.797384	0.838919	0.737581		18	0.641669	0.838919	0.305461
																																		18.1	0.817671	0.837785	0.793918		18.1	0.796008	0.837785	0.735869		18.1	0.63944	0.837785	0.301502
																																		18.2	0.816414	0.836667	0.792497		18.2	0.794651	0.836667	0.73418		18.2	0.637241	0.836667	0.297596
																																		18.3	0.815175	0.835564	0.791097		18.3	0.793313	0.835564	0.732515		18.3	0.635071	0.835564	0.293741
																																		18.4	0.813953	0.834477	0.789716		18.4	0.791994	0.834477	0.730874		18.4	0.632932	0.834477	0.289938
																																		18.5	0.812749	0.833406	0.788355		18.5	0.790693	0.833406	0.729256		18.5	0.630821	0.833406	0.286186
																																		18.6	0.811562	0.83235	0.787014		18.6	0.789412	0.83235	0.727662		18.6	0.62874	0.83235	0.282484
																																		18.7	0.810392	0.831309	0.785692		18.7	0.788149	0.831309	0.72609		18.7	0.626688	0.831309	0.278833
																																		18.8	0.80924	0.830284	0.784389		18.8	0.786904	0.830284	0.724542		18.8	0.624665	0.830284	0.275232
																																		18.9	0.808104	0.829273	0.783105		18.9	0.785678	0.829273	0.723016		18.9	0.62267	0.829273	0.27168
																																		19	0.806985	0.828278	0.781841		19	0.784469	0.828278	0.721513		19	0.620704	0.828278	0.268178
																																		19.1	0.805883	0.827297	0.780595		19.1	0.783279	0.827297	0.720032		19.1	0.618766	0.827297	0.264724
																																		19.2	0.804797	0.826331	0.779368		19.2	0.782107	0.826331	0.718573		19.2	0.616856	0.826331	0.261319
																																		19.3	0.803727	0.825379	0.778159		19.3	0.780952	0.825379	0.717136		19.3	0.614973	0.825379	0.257963
																																		19.4	0.802674	0.824442	0.776968		19.4	0.779815	0.824442	0.715721		19.4	0.613118	0.824442	0.254654
																																		19.5	0.801637	0.823519	0.775796		19.5	0.778695	0.823519	0.714328		19.5	0.611291	0.823519	0.251392
																																		19.6	0.800616	0.822611	0.774642		19.6	0.777592	0.822611	0.712956		19.6	0.60949	0.822611	0.248178
																																		19.7	0.79961	0.821716	0.773506		19.7	0.776507	0.821716	0.711606		19.7	0.607716	0.821716	0.24501
																																		19.8	0.798621	0.820836	0.772387		19.8	0.775438	0.820836	0.710276		19.8	0.605969	0.820836	0.241889
																																		19.9	0.797647	0.819969	0.771286		19.9	0.774386	0.819969	0.708967		19.9	0.604248	0.819969	0.238813
																																		20	0.796688	0.819116	0.770203		20	0.773351	0.819116	0.707679		20	0.602553	0.819116	0.235783
																																		20.1	0.795744	0.818276	0.769136		20.1	0.772332	0.818276	0.706412		20.1	0.600884	0.818276	0.232799
																																		20.2	0.794816	0.81745	0.768087		20.2	0.77133	0.81745	0.705165		20.2	0.599241	0.81745	0.229859
																																		20.3	0.793903	0.816638	0.767055		20.3	0.770343	0.816638	0.703938		20.3	0.597624	0.816638	0.226963
																																		20.4	0.793004	0.815838	0.766039		20.4	0.769373	0.815838	0.702731		20.4	0.596031	0.815838	0.224111
																																		20.5	0.79212	0.815052	0.76504		20.5	0.768419	0.815052	0.701543		20.5	0.594463	0.815052	0.221303
																																		20.6	0.791251	0.814278	0.764058		20.6	0.76748	0.814278	0.700376		20.6	0.592921	0.814278	0.218538
																																		20.7	0.790396	0.813518	0.763092		20.7	0.766557	0.813518	0.699227		20.7	0.591402	0.813518	0.215815
																																		20.8	0.789555	0.81277	0.762142		20.8	0.765649	0.81277	0.698098		20.8	0.589908	0.81277	0.213135
																																		20.9	0.788729	0.812034	0.761207		20.9	0.764757	0.812034	0.696988		20.9	0.588438	0.812034	0.210497
																																		21	0.787916	0.811311	0.760289		21	0.76388	0.811311	0.695896		21	0.586992	0.811311	0.207901
																																		21.1	0.787118	0.810601	0.759386		21.1	0.763017	0.810601	0.694823		21.1	0.585569	0.810601	0.205346
																																		21.2	0.786333	0.809902	0.758499		21.2	0.76217	0.809902	0.693769		21.2	0.584169	0.809902	0.202831
																																		21.3	0.785561	0.809216	0.757627		21.3	0.761337	0.809216	0.692732		21.3	0.582793	0.809216	0.200357
																																		21.4	0.784803	0.808541	0.75677		21.4	0.760518	0.808541	0.691714		21.4	0.581439	0.808541	0.197923
																																		21.5	0.784058	0.807879	0.755929		21.5	0.759714	0.807879	0.690713		21.5	0.580109	0.807879	0.195528
																																		21.6	0.783327	0.807228	0.755102		21.6	0.758924	0.807228	0.68973		21.6	0.5788	0.807228	0.193172
																																		21.7	0.782608	0.806588	0.754289		21.7	0.758148	0.806588	0.688765		21.7	0.577513	0.806588	0.190856
																																		21.8	0.781902	0.80596	0.753492		21.8	0.757386	0.80596	0.687817		21.8	0.576249	0.80596	0.188577
																																		21.9	0.781209	0.805343	0.752708		21.9	0.756637	0.805343	0.686885		21.9	0.575006	0.805343	0.186337
																																		22	0.780528	0.804738	0.751939		22	0.755902	0.804738	0.685971		22	0.573784	0.804738	0.184133
																																		22.1	0.77986	0.804143	0.751184		22.1	0.755181	0.804143	0.685073		22.1	0.572584	0.804143	0.181967
																																		22.2	0.779204	0.80356	0.750442		22.2	0.754472	0.80356	0.684192		22.2	0.571404	0.80356	0.179838
																																		22.3	0.77856	0.802987	0.749714		22.3	0.753777	0.802987	0.683327		22.3	0.570246	0.802987	0.177745
																																		22.4	0.777928	0.802424	0.749		22.4	0.753095	0.802424	0.682478		22.4	0.569107	0.802424	0.175688
																																		22.5	0.777308	0.801873	0.748299		22.5	0.752425	0.801873	0.681645		22.5	0.567989	0.801873	0.173667
																																		22.6	0.7767	0.801331	0.747612		22.6	0.751768	0.801331	0.680828		22.6	0.566891	0.801331	0.17168
																																		22.7	0.776103	0.8008	0.746937		22.7	0.751124	0.8008	0.680026		22.7	0.565813	0.8008	0.169728
																																		22.8	0.775517	0.80028	0.746276		22.8	0.750492	0.80028	0.67924		22.8	0.564754	0.80028	0.167811
																																		22.9	0.774943	0.799769	0.745627		22.9	0.749872	0.799769	0.678469		22.9	0.563715	0.799769	0.165927
																																		23	0.77438	0.799268	0.744991		23	0.749264	0.799268	0.677713		23	0.562694	0.799268	0.164077
																																		23.1	0.773828	0.798777	0.744367		23.1	0.748668	0.798777	0.676971		23.1	0.561693	0.798777	0.16226
																																		23.2	0.773287	0.798295	0.743755		23.2	0.748084	0.798295	0.676244		23.2	0.56071	0.798295	0.160476
																																		23.3	0.772757	0.797824	0.743156		23.3	0.747511	0.797824	0.675532		23.3	0.559745	0.797824	0.158724
																																		23.4	0.772237	0.797361	0.742569		23.4	0.74695	0.797361	0.674834		23.4	0.558799	0.797361	0.157003
																																		23.5	0.771728	0.796908	0.741993		23.5	0.7464	0.796908	0.67415		23.5	0.55787	0.796908	0.155315
																																		23.6	0.771229	0.796464	0.741429		23.6	0.745861	0.796464	0.673479		23.6	0.556959	0.796464	0.153657
																																		23.7	0.77074	0.796029	0.740877		23.7	0.745334	0.796029	0.672823		23.7	0.556066	0.796029	0.152031
																																		23.8	0.770262	0.795603	0.740336		23.8	0.744817	0.795603	0.67218		23.8	0.55519	0.795603	0.150434
																																		23.9	0.769793	0.795186	0.739806		23.9	0.744311	0.795186	0.67155		23.9	0.554331	0.795186	0.148868
																																		24	0.769334	0.794778	0.739287		24	0.743815	0.794778	0.670934		24	0.553488	0.794778	0.147331
																																		24.1	0.768885	0.794378	0.738779		24.1	0.74333	0.794378	0.67033		24.1	0.552663	0.794378	0.145824
																																		24.2	0.768445	0.793987	0.738282		24.2	0.742855	0.793987	0.669739		24.2	0.551853	0.793987	0.144345
																																		24.3	0.768015	0.793604	0.737796		24.3	0.742391	0.793604	0.669161		24.3	0.55106	0.793604	0.142895
																																		24.4	0.767594	0.79323	0.73732		24.4	0.741936	0.79323	0.668596		24.4	0.550283	0.79323	0.141472
																																		24.5	0.767182	0.792863	0.736855		24.5	0.741491	0.792863	0.668042		24.5	0.549521	0.792863	0.140078
																																		24.6	0.766779	0.792505	0.7364		24.6	0.741056	0.792505	0.667501		24.6	0.548775	0.792505	0.138711
																																		24.7	0.766385	0.792154	0.735954		24.7	0.740631	0.792154	0.666972		24.7	0.548044	0.792154	0.13737
																																		24.8	0.766	0.791812	0.735519		24.8	0.740215	0.791812	0.666455		24.8	0.547329	0.791812	0.136057
																																		24.9	0.765623	0.791477	0.735094		24.9	0.739809	0.791477	0.665949		24.9	0.546628	0.791477	0.134769
																																		25	0.765255	0.791149	0.734678		25	0.739411	0.791149	0.665455		25	0.545942	0.791149	0.133508
																																		25.1	0.764896	0.790829	0.734271		25.1	0.739023	0.790829	0.664972		25.1	0.54527	0.790829	0.132272
																																		25.2	0.764545	0.790517	0.733874		25.2	0.738644	0.790517	0.6645		25.2	0.544613	0.790517	0.131061
																																		25.3	0.764202	0.790212	0.733487		25.3	0.738274	0.790212	0.664039		25.3	0.54397	0.790212	0.129875
																																		25.4	0.763867	0.789914	0.733108		25.4	0.737912	0.789914	0.663589		25.4	0.54334	0.789914	0.128713
																																		25.5	0.76354	0.789623	0.732738		25.5	0.737559	0.789623	0.66315		25.5	0.542724	0.789623	0.127576
																																		25.6	0.76322	0.789338	0.732378		25.6	0.737214	0.789338	0.662721		25.6	0.542122	0.789338	0.126462
																																		25.7	0.762909	0.789061	0.732025		25.7	0.736878	0.789061	0.662302		25.7	0.541533	0.789061	0.125372
																																		25.8	0.762605	0.788791	0.731682		25.8	0.736549	0.788791	0.661894		25.8	0.540956	0.788791	0.124304
																																		25.9	0.762308	0.788527	0.731347		25.9	0.736229	0.788527	0.661496		25.9	0.540393	0.788527	0.12326
																																		26	0.762019	0.78827	0.73102		26	0.735917	0.78827	0.661107		26	0.539843	0.78827	0.122238
																																		26.1	0.761737	0.788019	0.730702		26.1	0.735613	0.788019	0.660729		26.1	0.539305	0.788019	0.121238
																																		26.2	0.761463	0.787775	0.730391		26.2	0.735316	0.787775	0.66036		26.2	0.538779	0.787775	0.120259
																																		26.3	0.761195	0.787537	0.730089		26.3	0.735027	0.787537	0.66		26.3	0.538265	0.787537	0.119302
																																		26.4	0.760934	0.787305	0.729794		26.4	0.734746	0.787305	0.65965		26.4	0.537763	0.787305	0.118366
																																		26.5	0.76068	0.787079	0.729507		26.5	0.734471	0.787079	0.659309		26.5	0.537273	0.787079	0.117451
																																		26.6	0.760433	0.786859	0.729227		26.6	0.734205	0.786859	0.658977		26.6	0.536795	0.786859	0.116556
																																		26.7	0.760193	0.786645	0.728956		26.7	0.733945	0.786645	0.658653		26.7	0.536328	0.786645	0.115682
																																		26.8	0.759958	0.786436	0.728691		26.8	0.733692	0.786436	0.658339		26.8	0.535872	0.786436	0.114827
																																		26.9	0.759731	0.786234	0.728434		26.9	0.733446	0.786234	0.658033		26.9	0.535427	0.786234	0.113992
																																		27	0.759509	0.786037	0.728183		27	0.733207	0.786037	0.657736		27	0.534993	0.786037	0.113175
																																		27.1	0.759294	0.785845	0.72794		27.1	0.732975	0.785845	0.657446		27.1	0.534569	0.785845	0.112378
																																		27.2	0.759085	0.785659	0.727704		27.2	0.732749	0.785659	0.657165		27.2	0.534157	0.785659	0.1116
																																		27.3	0.758882	0.785478	0.727474		27.3	0.732529	0.785478	0.656893		27.3	0.533754	0.785478	0.110839
																																		27.4	0.758684	0.785303	0.727251		27.4	0.732316	0.785303	0.656628		27.4	0.533362	0.785303	0.110097
																																		27.5	0.758493	0.785132	0.727035		27.5	0.73211	0.785132	0.65637		27.5	0.532979	0.785132	0.109372
																																		27.6	0.758307	0.784967	0.726825		27.6	0.731909	0.784967	0.656121		27.6	0.532607	0.784967	0.108665
																																		27.7	0.758127	0.784807	0.726621		27.7	0.731714	0.784807	0.655879		27.7	0.532244	0.784807	0.107975
																																		27.8	0.757952	0.784651	0.726424		27.8	0.731526	0.784651	0.655644		27.8	0.53189	0.784651	0.107301
																																		27.9	0.757783	0.784501	0.726232		27.9	0.731343	0.784501	0.655417		27.9	0.531546	0.784501	0.106644
																																		28	0.757619	0.784355	0.726047		28	0.731166	0.784355	0.655197		28	0.531211	0.784355	0.106004
																																		28.1	0.75746	0.784214	0.725868		28.1	0.730995	0.784214	0.654983		28.1	0.530886	0.784214	0.10538
																																		28.2	0.757307	0.784077	0.725694		28.2	0.730829	0.784077	0.654777		28.2	0.530569	0.784077	0.104771
																																		28.3	0.757159	0.783945	0.725526		28.3	0.730669	0.783945	0.654578		28.3	0.53026	0.783945	0.104177
																																		28.4	0.757015	0.783817	0.725364		28.4	0.730514	0.783817	0.654385		28.4	0.529961	0.783817	0.103599
																																		28.5	0.756876	0.783694	0.725208		28.5	0.730364	0.783694	0.654199		28.5	0.52967	0.783694	0.103036
																																		28.6	0.756743	0.783575	0.725056		28.6	0.73022	0.783575	0.654019		28.6	0.529387	0.783575	0.102488
																																		28.7	0.756613	0.78346	0.72491		28.7	0.73008	0.78346	0.653846		28.7	0.529112	0.78346	0.101954
																																		28.8	0.756489	0.783349	0.72477		28.8	0.729946	0.783349	0.653678		28.8	0.528845	0.783349	0.101434
																																		28.9	0.756369	0.783243	0.724634		28.9	0.729816	0.783243	0.653517		28.9	0.528586	0.783243	0.100928
																																		29	0.756254	0.78314	0.724504		29	0.729692	0.78314	0.653362		29	0.528335	0.78314	0.100436
																																		29.1	0.756143	0.783041	0.724378		29.1	0.729572	0.783041	0.653213		29.1	0.528091	0.783041	0.0999573
																																		29.2	0.756036	0.782946	0.724258		29.2	0.729457	0.782946	0.65307		29.2	0.527855	0.782946	0.0994917
																																		29.3	0.755933	0.782855	0.724142		29.3	0.729346	0.782855	0.652932		29.3	0.527626	0.782855	0.0990392
																																		29.4	0.755835	0.782767	0.724031		29.4	0.72924	0.782767	0.6528		29.4	0.527405	0.782767	0.0985993
																																		29.5	0.755741	0.782684	0.723924		29.5	0.729138	0.782684	0.652673		29.5	0.52719	0.782684	0.098172
																																		29.6	0.75565	0.782603	0.723822		29.6	0.72904	0.782603	0.652552		29.6	0.526982	0.782603	0.0977569
																																		29.7	0.755564	0.782526	0.723724		29.7	0.728947	0.782526	0.652436		29.7	0.526781	0.782526	0.0973539
																																		29.8	0.755482	0.782453	0.723631		29.8	0.728858	0.782453	0.652325		29.8	0.526587	0.782453	0.0969627
																																		29.9	0.755403	0.782383	0.723542		29.9	0.728773	0.782383	0.652219		29.9	0.526399	0.782383	0.0965832
																																		30	0.755328	0.782316	0.723458		30	0.728692	0.782316	0.652119		30	0.526218	0.782316	0.096215
																																		30.1	0.755257	0.782253	0.723377		30.1	0.728615	0.782253	0.652023		30.1	0.526043	0.782253	0.095858
																																		30.2	0.755189	0.782193	0.7233		30.2	0.728542	0.782193	0.651932		30.2	0.525874	0.782193	0.095512
																																		30.3	0.755125	0.782135	0.723228		30.3	0.728473	0.782135	0.651845		30.3	0.525711	0.782135	0.0951768
																																		30.4	0.755064	0.782081	0.723159		30.4	0.728407	0.782081	0.651764		30.4	0.525555	0.782081	0.0948522
																																		30.5	0.755006	0.78203	0.723094		30.5	0.728345	0.78203	0.651687		30.5	0.525404	0.78203	0.0945379
																																		30.6	0.754952	0.781982	0.723033		30.6	0.728286	0.781982	0.651614		30.6	0.525258	0.781982	0.0942337
																																		30.7	0.754901	0.781937	0.722975		30.7	0.728231	0.781937	0.651546		30.7	0.525119	0.781937	0.0939396
																																		30.8	0.754854	0.781894	0.722921		30.8	0.72818	0.781894	0.651481		30.8	0.524985	0.781894	0.0936552
																																		30.9	0.754809	0.781855	0.722871		30.9	0.728132	0.781855	0.651422		30.9	0.524856	0.781855	0.0933804
																																		31	0.754767	0.781818	0.722824		31	0.728087	0.781818	0.651366		31	0.524732	0.781818	0.093115
																																		31.1	0.754729	0.781783	0.722781		31.1	0.728045	0.781783	0.651314		31.1	0.524614	0.781783	0.0928588
																																		31.2	0.754693	0.781752	0.72274		31.2	0.728007	0.781752	0.651266		31.2	0.524501	0.781752	0.0926117
																																		31.3	0.754661	0.781723	0.722703		31.3	0.727972	0.781723	0.651222		31.3	0.524393	0.781723	0.0923735
																																		31.4	0.754631	0.781696	0.72267		31.4	0.72794	0.781696	0.651182		31.4	0.52429	0.781696	0.0921439
																																		31.5	0.754604	0.781672	0.722639		31.5	0.72791	0.781672	0.651146		31.5	0.524191	0.781672	0.0919228
																																		31.6	0.754579	0.78165	0.722612		31.6	0.727884	0.78165	0.651113		31.6	0.524097	0.78165	0.0917101
																																		31.7	0.754558	0.781631	0.722587		31.7	0.727861	0.781631	0.651084		31.7	0.524008	0.781631	0.0915056
																																		31.8	0.754539	0.781614	0.722565		31.8	0.72784	0.781614	0.651058		31.8	0.523923	0.781614	0.0913091
																																		31.9	0.754522	0.781599	0.722547		31.9	0.727822	0.781599	0.651036		31.9	0.523843	0.781599	0.0911204
																																		32	0.754508	0.781587	0.722531		32	0.727807	0.781587	0.651017		32	0.523767	0.781587	0.0909394
																																		32.1	0.754496	0.781576	0.722518		32.1	0.727794	0.781576	0.651002		32.1	0.523696	0.781576	0.0907659
																																		32.2	0.754487	0.781568	0.722507		32.2	0.727784	0.781568	0.650989		32.2	0.523628	0.781568	0.0905999
																																		32.3	0.75448	0.781562	0.7225		32.3	0.727777	0.781562	0.65098		32.3	0.523565	0.781562	0.090441
																																		32.4	0.754476	0.781558	0.722494		32.4	0.727772	0.781558	0.650974		32.4	0.523505	0.781558	0.0902893
																																		32.5	0.754473	0.781556	0.722492		32.5	0.727769	0.781556	0.650971		32.5	0.523449	0.781556	0.0901444
																																		32.6	0.754473	0.781556	0.722492		32.6	0.727769	0.781556	0.650971		32.6	0.523398	0.781556	0.0900064
																																		32.7	0.754475	0.781558	0.722494		32.7	0.727772	0.781558	0.650973		32.7	0.52335	0.781558	0.089875
																																		32.8	0.75448	0.781561	0.722499		32.8	0.727776	0.781561	0.650979		32.8	0.523305	0.781561	0.0897501
																																		32.9	0.754486	0.781567	0.722506		32.9	0.727783	0.781567	0.650987		32.9	0.523264	0.781567	0.0896315
																																		33	0.754494	0.781574	0.722515		33	0.727792	0.781574	0.650998		33	0.523227	0.781574	0.0895192
																																		33.1	0.754504	0.781583	0.722527		33.1	0.727803	0.781583	0.651012		33.1	0.523193	0.781583	0.089413
																																		33.2	0.754516	0.781594	0.72254		33.2	0.727816	0.781594	0.651029		33.2	0.523163	0.781594	0.0893128
																																		33.3	0.754531	0.781607	0.722556		33.3	0.727831	0.781607	0.651047		33.3	0.523136	0.781607	0.0892184
																																		33.4	0.754546	0.781621	0.722574		33.4	0.727848	0.781621	0.651069		33.4	0.523112	0.781621	0.0891298
																																		33.5	0.754564	0.781637	0.722594		33.5	0.727868	0.781637	0.651093		33.5	0.523091	0.781637	0.0890467
																																		33.6	0.754584	0.781654	0.722616		33.6	0.727889	0.781654	0.651119		33.6	0.523073	0.781654	0.0889691
																																		33.7	0.754605	0.781673	0.72264		33.7	0.727912	0.781673	0.651148		33.7	0.523058	0.781673	0.0888968
																																		33.8	0.754628	0.781694	0.722666		33.8	0.727936	0.781694	0.651178		33.8	0.523046	0.781694	0.0888298
																																		33.9	0.754653	0.781715	0.722694		33.9	0.727963	0.781715	0.651211		33.9	0.523037	0.781715	0.0887679
																																		34	0.754679	0.781739	0.722724		34	0.727991	0.781739	0.651247		34	0.523031	0.781739	0.088711
																																		34.1	0.754707	0.781764	0.722755		34.1	0.728021	0.781764	0.651284		34.1	0.523028	0.781764	0.088659
																																		34.2	0.754736	0.78179	0.722789		34.2	0.728053	0.78179	0.651324		34.2	0.523027	0.78179	0.0886118
																																		34.3	0.754767	0.781817	0.722824		34.3	0.728086	0.781817	0.651365		34.3	0.523029	0.781817	0.0885693
																																		34.4	0.754799	0.781846	0.72286		34.4	0.728121	0.781846	0.651409		34.4	0.523034	0.781846	0.0885313
																																		34.5	0.754833	0.781876	0.722898		34.5	0.728158	0.781876	0.651454		34.5	0.523041	0.781876	0.0884979
																																		34.6	0.754868	0.781908	0.722938		34.6	0.728196	0.781908	0.651502		34.6	0.52305	0.781908	0.0884688
																																		34.7	0.754905	0.78194	0.72298		34.7	0.728236	0.78194	0.651551		34.7	0.523062	0.78194	0.0884439
																																		34.8	0.754943	0.781974	0.723023		34.8	0.728277	0.781974	0.651602		34.8	0.523076	0.781974	0.0884233
																																		34.9	0.754982	0.782009	0.723067		34.9	0.728319	0.782009	0.651655		34.9	0.523093	0.782009	0.0884067
																																		35	0.755023	0.782045	0.723113		35	0.728363	0.782045	0.651709		35	0.523111	0.782045	0.0883941
																																		35.1	0.755065	0.782082	0.72316		35.1	0.728408	0.782082	0.651765		35.1	0.523132	0.782082	0.0883854
																																		35.2	0.755108	0.782121	0.723209		35.2	0.728455	0.782121	0.651823		35.2	0.523156	0.782121	0.0883806
																																		35.3	0.755152	0.78216	0.723259		35.3	0.728503	0.78216	0.651883		35.3	0.523181	0.78216	0.0883794
																																		35.4	0.755198	0.782201	0.723311		35.4	0.728552	0.782201	0.651944		35.4	0.523208	0.782201	0.0883819
																																		35.5	0.755245	0.782242	0.723363		35.5	0.728602	0.782242	0.652007		35.5	0.523237	0.782242	0.0883879
																																		35.6	0.755292	0.782285	0.723417		35.6	0.728654	0.782285	0.652071		35.6	0.523268	0.782285	0.0883974
																																		35.7	0.755341	0.782328	0.723473		35.7	0.728707	0.782328	0.652137		35.7	0.523301	0.782328	0.0884103
																																		35.8	0.755391	0.782373	0.723529		35.8	0.728761	0.782373	0.652204		35.8	0.523336	0.782373	0.0884264
																																		35.9	0.755442	0.782418	0.723587		35.9	0.728816	0.782418	0.652272		35.9	0.523373	0.782418	0.0884458
																																		36	0.755494	0.782464	0.723646		36	0.728872	0.782464	0.652342		36	0.523412	0.782464	0.0884684
																																		36.1	0.755547	0.782511	0.723705		36.1	0.728929	0.782511	0.652413		36.1	0.523452	0.782511	0.088494
																																		36.2	0.755601	0.78256	0.723767		36.2	0.728987	0.78256	0.652486		36.2	0.523494	0.78256	0.0885226
																																		36.3	0.755656	0.782608	0.723829		36.3	0.729047	0.782608	0.65256		36.3	0.523537	0.782608	0.0885542
																																		36.4	0.755712	0.782658	0.723892		36.4	0.729107	0.782658	0.652635		36.4	0.523582	0.782658	0.0885886
																																		36.5	0.755769	0.782709	0.723956		36.5	0.729168	0.782709	0.652711		36.5	0.523629	0.782709	0.0886258
																																		36.6	0.755827	0.78276	0.724021		36.6	0.729231	0.78276	0.652788		36.6	0.523677	0.78276	0.0886657
																																		36.7	0.755885	0.782812	0.724087		36.7	0.729294	0.782812	0.652867		36.7	0.523727	0.782812	0.0887083
																																		36.8	0.755944	0.782865	0.724154		36.8	0.729358	0.782865	0.652947		36.8	0.523778	0.782865	0.0887535
																																		36.9	0.756005	0.782918	0.724222		36.9	0.729423	0.782918	0.653028		36.9	0.523831	0.782918	0.0888012
																																		37	0.756066	0.782973	0.724291		37	0.729489	0.782973	0.65311		37	0.523885	0.782973	0.0888514
																																		37.1	0.756127	0.783028	0.724361		37.1	0.729555	0.783028	0.653192		37.1	0.52394	0.783028	0.0889039
																																		37.2	0.75619	0.783083	0.724432		37.2	0.729623	0.783083	0.653276		37.2	0.523997	0.783083	0.0889589
																																		37.3	0.756253	0.783139	0.724503		37.3	0.729691	0.783139	0.653361		37.3	0.524055	0.783139	0.0890161
																																		37.4	0.756317	0.783196	0.724575		37.4	0.72976	0.783196	0.653447		37.4	0.524114	0.783196	0.0890755
																																		37.5	0.756382	0.783254	0.724649		37.5	0.72983	0.783254	0.653534		37.5	0.524175	0.783254	0.0891371
																																		37.6	0.756447	0.783312	0.724722		37.6	0.729901	0.783312	0.653622		37.6	0.524236	0.783312	0.0892009
																																		37.7	0.756513	0.783371	0.724797		37.7	0.729972	0.783371	0.653711		37.7	0.524299	0.783371	0.0892667
																																		37.8	0.75658	0.78343	0.724872		37.8	0.730044	0.78343	0.6538		37.8	0.524363	0.78343	0.0893345
																																		37.9	0.756647	0.78349	0.724949		37.9	0.730117	0.78349	0.653891		37.9	0.524428	0.78349	0.0894043
																																		38	0.756715	0.783551	0.725025		38	0.73019	0.783551	0.653982		38	0.524494	0.783551	0.089476
																																		38.1	0.756784	0.783612	0.725103		38.1	0.730264	0.783612	0.654074		38.1	0.524561	0.783612	0.0895495
																																		38.2	0.756853	0.783673	0.725181		38.2	0.730339	0.783673	0.654167		38.2	0.52463	0.783673	0.0896249
																																		38.3	0.756923	0.783735	0.72526		38.3	0.730414	0.783735	0.654261		38.3	0.524699	0.783735	0.0897021
																																		38.4	0.756993	0.783798	0.725339		38.4	0.73049	0.783798	0.654355		38.4	0.524769	0.783798	0.089781
																																		38.5	0.757064	0.783861	0.725419		38.5	0.730566	0.783861	0.65445		38.5	0.52484	0.783861	0.0898615
																																		38.6	0.757135	0.783924	0.7255		38.6	0.730643	0.783924	0.654546		38.6	0.524912	0.783924	0.0899437
																																		38.7	0.757207	0.783988	0.725581		38.7	0.730721	0.783988	0.654643		38.7	0.524985	0.783988	0.0900275
																																		38.8	0.757279	0.784052	0.725663		38.8	0.730799	0.784052	0.65474		38.8	0.525059	0.784052	0.0901129
																																		38.9	0.757352	0.784117	0.725745		38.9	0.730878	0.784117	0.654838		38.9	0.525133	0.784117	0.0901998
																																		39	0.757425	0.784183	0.725828		39	0.730957	0.784183	0.654936		39	0.525209	0.784183	0.0902881
																																		39.1	0.757499	0.784248	0.725912		39.1	0.731037	0.784248	0.655035		39.1	0.525285	0.784248	0.0903779
																																		39.2	0.757573	0.784314	0.725995		39.2	0.731117	0.784314	0.655135		39.2	0.525362	0.784314	0.0904691
																																		39.3	0.757648	0.784381	0.72608		39.3	0.731197	0.784381	0.655236		39.3	0.52544	0.784381	0.0905616
																																		39.4	0.757723	0.784448	0.726165		39.4	0.731279	0.784448	0.655336		39.4	0.525519	0.784448	0.0906555
																																		39.5	0.757799	0.784515	0.72625		39.5	0.73136	0.784515	0.655438		39.5	0.525598	0.784515	0.0907506
																																		39.6	0.757875	0.784582	0.726336		39.6	0.731442	0.784582	0.65554		39.6	0.525678	0.784582	0.090847
																																		39.7	0.757951	0.78465	0.726422		39.7	0.731525	0.78465	0.655643		39.7	0.525759	0.78465	0.0909447
																																		39.8	0.758028	0.784719	0.726509		39.8	0.731607	0.784719	0.655746		39.8	0.52584	0.784719	0.0910435
																																		39.9	0.758105	0.784787	0.726596		39.9	0.731691	0.784787	0.655849		39.9	0.525922	0.784787	0.0911435
																																		40	0.758182	0.784856	0.726684		40	0.731774	0.784856	0.655953		40	0.526005	0.784856	0.0912446
																																		40.1	0.75826	0.784925	0.726772		40.1	0.731858	0.784925	0.656058		40.1	0.526088	0.784925	0.0913468
																																		40.2	0.758338	0.784995	0.72686		40.2	0.731943	0.784995	0.656163		40.2	0.526172	0.784995	0.09145
																																		40.3	0.758417	0.785065	0.726949		40.3	0.732028	0.785065	0.656268		40.3	0.526256	0.785065	0.0915544
																																		40.4	0.758496	0.785135	0.727038		40.4	0.732113	0.785135	0.656374		40.4	0.526341	0.785135	0.0916597
																																		40.5	0.758575	0.785205	0.727127		40.5	0.732198	0.785205	0.656481		40.5	0.526427	0.785205	0.091766
																																		40.6	0.758654	0.785276	0.727217		40.6	0.732284	0.785276	0.656587		40.6	0.526513	0.785276	0.0918732
																																		40.7	0.758734	0.785347	0.727307		40.7	0.73237	0.785347	0.656695		40.7	0.526599	0.785347	0.0919814
																																		40.8	0.758814	0.785418	0.727398		40.8	0.732457	0.785418	0.656802		40.8	0.526686	0.785418	0.0920905
																																		40.9	0.758895	0.78549	0.727489		40.9	0.732543	0.78549	0.65691		40.9	0.526774	0.78549	0.0922004
																																		41	0.758975	0.785561	0.72758		41	0.73263	0.785561	0.657018		41	0.526862	0.785561	0.0923112
																																		41.1	0.759056	0.785633	0.727671		41.1	0.732718	0.785633	0.657127		41.1	0.526951	0.785633	0.0924229
																																		41.2	0.759137	0.785706	0.727763		41.2	0.732805	0.785706	0.657236		41.2	0.52704	0.785706	0.0925353
																																		41.3	0.759219	0.785778	0.727855		41.3	0.732893	0.785778	0.657345		41.3	0.527129	0.785778	0.0926486
																																		41.4	0.7593	0.785851	0.727947		41.4	0.732981	0.785851	0.657455		41.4	0.527219	0.785851	0.0927626
																																		41.5	0.759382	0.785924	0.72804		41.5	0.73307	0.785924	0.657565		41.5	0.527309	0.785924	0.0928773
																																		41.6	0.759464	0.785997	0.728133		41.6	0.733158	0.785997	0.657675		41.6	0.5274	0.785997	0.0929927
																																		41.7	0.759547	0.78607	0.728226		41.7	0.733247	0.78607	0.657786		41.7	0.527491	0.78607	0.0931089
																																		41.8	0.759629	0.786143	0.728319		41.8	0.733337	0.786143	0.657897		41.8	0.527582	0.786143	0.0932257
																																		41.9	0.759712	0.786217	0.728413		41.9	0.733426	0.786217	0.658008		41.9	0.527674	0.786217	0.0933432
																																		42	0.759795	0.786291	0.728506		42	0.733516	0.786291	0.65812		42	0.527767	0.786291	0.0934613
																																		42.1	0.759878	0.786365	0.7286		42.1	0.733605	0.786365	0.658231		42.1	0.527859	0.786365	0.0935801
																																		42.2	0.759962	0.786439	0.728695		42.2	0.733695	0.786439	0.658343		42.2	0.527952	0.786439	0.0936995
																																		42.3	0.760045	0.786513	0.728789		42.3	0.733786	0.786513	0.658456		42.3	0.528045	0.786513	0.0938194
																																		42.4	0.760129	0.786588	0.728884		42.4	0.733876	0.786588	0.658568		42.4	0.528139	0.786588	0.0939399
																																		42.5	0.760213	0.786663	0.728979		42.5	0.733967	0.786663	0.658681		42.5	0.528233	0.786663	0.094061
																																		42.6	0.760297	0.786737	0.729074		42.6	0.734058	0.786737	0.658794		42.6	0.528327	0.786737	0.0941826
																																		42.7	0.760381	0.786812	0.729169		42.7	0.734149	0.786812	0.658907		42.7	0.528421	0.786812	0.0943047
																																		42.8	0.760466	0.786888	0.729264		42.8	0.73424	0.786888	0.659021		42.8	0.528516	0.786888	0.0944274
																																		42.9	0.76055	0.786963	0.72936		42.9	0.734331	0.786963	0.659134		42.9	0.528611	0.786963	0.0945505
																																		43	0.760635	0.787038	0.729456		43	0.734423	0.787038	0.659248		43	0.528706	0.787038	0.0946741
																																		43.1	0.76072	0.787114	0.729552		43.1	0.734514	0.787114	0.659362		43.1	0.528802	0.787114	0.0947982
																																		43.2	0.760805	0.78719	0.729648		43.2	0.734606	0.78719	0.659476		43.2	0.528897	0.78719	0.0949227
																																		43.3	0.76089	0.787265	0.729744		43.3	0.734698	0.787265	0.659591		43.3	0.528993	0.787265	0.0950477
																																		43.4	0.760976	0.787341	0.729841		43.4	0.73479	0.787341	0.659705		43.4	0.52909	0.787341	0.0951731
																																		43.5	0.761061	0.787417	0.729937		43.5	0.734883	0.787417	0.65982		43.5	0.529186	0.787417	0.0952989
																																		43.6	0.761147	0.787493	0.730034		43.6	0.734975	0.787493	0.659935		43.6	0.529283	0.787493	0.095425
																																		43.7	0.761232	0.78757	0.730131		43.7	0.735068	0.78757	0.66005		43.7	0.52938	0.78757	0.0955516
																																		43.8	0.761318	0.787646	0.730228		43.8	0.73516	0.787646	0.660166		43.8	0.529477	0.787646	0.0956786
																																		43.9	0.761404	0.787723	0.730325		43.9	0.735253	0.787723	0.660281		43.9	0.529574	0.787723	0.0958059
																																		44	0.76149	0.787799	0.730422		44	0.735346	0.787799	0.660397		44	0.529672	0.787799	0.0959336
																																		44.1	0.761576	0.787876	0.73052		44.1	0.735439	0.787876	0.660513		44.1	0.52977	0.787876	0.0960616
																																		44.2	0.761663	0.787953	0.730617		44.2	0.735532	0.787953	0.660629		44.2	0.529868	0.787953	0.0961899
																																		44.3	0.761749	0.78803	0.730715		44.3	0.735626	0.78803	0.660745		44.3	0.529966	0.78803	0.0963186
																																		44.4	0.761836	0.788107	0.730813		44.4	0.735719	0.788107	0.660861		44.4	0.530064	0.788107	0.0964476
																																		44.5	0.761922	0.788184	0.730911		44.5	0.735812	0.788184	0.660977		44.5	0.530162	0.788184	0.0965769
																																		44.6	0.762009	0.788261	0.731009		44.6	0.735906	0.788261	0.661094		44.6	0.530261	0.788261	0.0967065
																																		44.7	0.762096	0.788338	0.731107		44.7	0.736	0.788338	0.66121		44.7	0.53036	0.788338	0.0968363
																																		44.8	0.762183	0.788415	0.731205		44.8	0.736094	0.788415	0.661327		44.8	0.530459	0.788415	0.0969665
																																		44.9	0.76227	0.788493	0.731303		44.9	0.736187	0.788493	0.661444		44.9	0.530558	0.788493	0.0970969
																																		45	0.762357	0.78857	0.731401		45	0.736281	0.78857	0.661561		45	0.530657	0.78857	0.0972275
																																		45.1	0.762444	0.788648	0.7315		45.1	0.736376	0.788648	0.661678		45.1	0.530756	0.788648	0.0973585
																																		45.2	0.762531	0.788725	0.731598		45.2	0.73647	0.788725	0.661795		45.2	0.530856	0.788725	0.0974896
																																		45.3	0.762618	0.788803	0.731697		45.3	0.736564	0.788803	0.661912		45.3	0.530956	0.788803	0.097621
																																		45.4	0.762706	0.788881	0.731796		45.4	0.736658	0.788881	0.662029		45.4	0.531055	0.788881	0.0977526
																																		45.5	0.762793	0.788958	0.731895		45.5	0.736753	0.788958	0.662147		45.5	0.531155	0.788958	0.0978845
																																		45.6	0.762881	0.789036	0.731994		45.6	0.736847	0.789036	0.662264		45.6	0.531255	0.789036	0.0980165
																																		45.7	0.762968	0.789114	0.732093		45.7	0.736942	0.789114	0.662382		45.7	0.531355	0.789114	0.0981488
																																		45.8	0.763056	0.789192	0.732192		45.8	0.737036	0.789192	0.6625		45.8	0.531456	0.789192	0.0982813
																																		45.9	0.763143	0.78927	0.732291		45.9	0.737131	0.78927	0.662618		45.9	0.531556	0.78927	0.0984139
																																		46	0.763231	0.789348	0.73239		46	0.737226	0.789348	0.662735		46	0.531656	0.789348	0.0985468
																																		46.1	0.763319	0.789426	0.732489		46.1	0.737321	0.789426	0.662853		46.1	0.531757	0.789426	0.0986798
																																		46.2	0.763407	0.789504	0.732588		46.2	0.737415	0.789504	0.662971		46.2	0.531858	0.789504	0.098813
																																		46.3	0.763495	0.789583	0.732688		46.3	0.73751	0.789583	0.66309		46.3	0.531958	0.789583	0.0989464
																																		46.4	0.763583	0.789661	0.732787		46.4	0.737605	0.789661	0.663208		46.4	0.532059	0.789661	0.09908
																																		46.5	0.763671	0.789739	0.732887		46.5	0.7377	0.789739	0.663326		46.5	0.53216	0.789739	0.0992137
																																		46.6	0.763759	0.789818	0.732986		46.6	0.737796	0.789818	0.663444		46.6	0.532261	0.789818	0.0993475
																																		46.7	0.763847	0.789896	0.733086		46.7	0.737891	0.789896	0.663563		46.7	0.532362	0.789896	0.0994815
																																		46.8	0.763935	0.789975	0.733186		46.8	0.737986	0.789975	0.663681		46.8	0.532463	0.789975	0.0996157
																																		46.9	0.764023	0.790053	0.733285		46.9	0.738081	0.790053	0.6638		46.9	0.532565	0.790053	0.09975
																																		47	0.764112	0.790132	0.733385		47	0.738176	0.790132	0.663918		47	0.532666	0.790132	0.0998844
																																		47.1	0.7642	0.79021	0.733485		47.1	0.738272	0.79021	0.664037		47.1	0.532767	0.79021	0.100019
																																		47.2	0.764288	0.790289	0.733585		47.2	0.738367	0.790289	0.664156		47.2	0.532869	0.790289	0.100154
																																		47.3	0.764377	0.790367	0.733685		47.3	0.738463	0.790367	0.664274		47.3	0.532971	0.790367	0.100289
																																		47.4	0.764465	0.790446	0.733785		47.4	0.738558	0.790446	0.664393		47.4	0.533072	0.790446	0.100423
																																		47.5	0.764554	0.790525	0.733885		47.5	0.738654	0.790525	0.664512		47.5	0.533174	0.790525	0.100559
																																		47.6	0.764642	0.790604	0.733985		47.6	0.738749	0.790604	0.664631		47.6	0.533276	0.790604	0.100694
																																		47.7	0.764731	0.790682	0.734085		47.7	0.738845	0.790682	0.66475		47.7	0.533377	0.790682	0.100829
																																		47.8	0.764819	0.790761	0.734185		47.8	0.73894	0.790761	0.664869		47.8	0.533479	0.790761	0.100964
																																		47.9	0.764908	0.79084	0.734285		47.9	0.739036	0.79084	0.664988		47.9	0.533581	0.79084	0.1011
																																		48	0.764997	0.790919	0.734385		48	0.739132	0.790919	0.665107		48	0.533683	0.790919	0.101235
																																		48.1	0.765085	0.790998	0.734485		48.1	0.739228	0.790998	0.665226		48.1	0.533785	0.790998	0.101371
																																		48.2	0.765174	0.791077	0.734585		48.2	0.739323	0.791077	0.665345		48.2	0.533887	0.791077	0.101507
																																		48.3	0.765263	0.791156	0.734686		48.3	0.739419	0.791156	0.665464		48.3	0.533989	0.791156	0.101643
																																		48.4	0.765351	0.791235	0.734786		48.4	0.739515	0.791235	0.665584		48.4	0.534092	0.791235	0.101779
																																		48.5	0.76544	0.791314	0.734886		48.5	0.739611	0.791314	0.665703		48.5	0.534194	0.791314	0.101915
																																		48.6	0.765529	0.791393	0.734987		48.6	0.739707	0.791393	0.665822		48.6	0.534296	0.791393	0.102051
																																		48.7	0.765618	0.791472	0.735087		48.7	0.739803	0.791472	0.665941		48.7	0.534398	0.791472	0.102187
																																		48.8	0.765707	0.791551	0.735188		48.8	0.739899	0.791551	0.666061		48.8	0.534501	0.791551	0.102323
																																		48.9	0.765795	0.79163	0.735288		48.9	0.739995	0.79163	0.66618		48.9	0.534603	0.79163	0.102459
																																		49	0.765884	0.791709	0.735389		49	0.740091	0.791709	0.6663		49	0.534706	0.791709	0.102596
																																		49.1	0.765973	0.791788	0.735489		49.1	0.740187	0.791788	0.666419		49.1	0.534808	0.791788	0.102732
																																		49.2	0.766062	0.791867	0.73559		49.2	0.740283	0.791867	0.666539		49.2	0.534911	0.791867	0.102869
																																		49.3	0.766151	0.791946	0.73569		49.3	0.740379	0.791946	0.666658		49.3	0.535013	0.791946	0.103005
																																		49.4	0.76624	0.792025	0.735791		49.4	0.740475	0.792025	0.666778		49.4	0.535116	0.792025	0.103142
																																		49.5	0.766329	0.792105	0.735891		49.5	0.740571	0.792105	0.666897		49.5	0.535218	0.792105	0.103279
																																		49.6	0.766418	0.792184	0.735992		49.6	0.740667	0.792184	0.667017		49.6	0.535321	0.792184	0.103415
																																		49.7	0.766507	0.792263	0.736092		49.7	0.740763	0.792263	0.667136		49.7	0.535424	0.792263	0.103552
																																		49.8	0.766596	0.792342	0.736193		49.8	0.740859	0.792342	0.667256		49.8	0.535526	0.792342	0.103689
																																		49.9	0.766685	0.792421	0.736294		49.9	0.740955	0.792421	0.667376		49.9	0.535629	0.792421	0.103826
																																		50	0.766774	0.792501	0.736394		50	0.741052	0.792501	0.667495		50	0.535732	0.792501	0.103963
[truncated: 7 more columns]

## Sheet: Fig.7
Fig.7b											Fig.7c-d				Fig.7f				Fig.7g				Fig.7h-i
example cell		dot size	1	2	4	6	8	10	12			sf0.01	sf0.1		sf0.01	LED OFF	LED ON		sf0.1	LED OFF	LED ON			Ctrl		LED
	LSF	Mean	13.2674	21.0531	25.0339	17.6575	15.9029	18.5037	18.8462		Opt. Size	3.2	6.4		Opt. Size	5.4	7.6		Opt. Size	5.4	8.5			LSF	HSF	LSF	HSF
		SE	2.4464	2.59775	2.56016	3.16297	3.50742	2.46231	2.81748			3.8	5.4			4.9	5.2			5.8	5.2			5.4	5.4	7.6	8.5
	HSF	Mean	10.1877	14.0696	23.2656	25.8837	27.2747	25.8141	25.2701			4.1	5.2			7.8	8.5			8.1	8.5			4.9	5.8	5.2	5.2
		SE	2.07098	2.20918	2.35566	2.35629	2.27696	2.14679	2.66746			5.7	7.8			8.1	9.8			7.6	7.9			7.8	8.1	8.5	8.5
												2.8	8.9			5.2	5.6			5.7	7.5			8.1	7.6	9.8	7.9
												3.5	6			6.1	7.8			5.6	7.3			5.2	5.7	5.6	7.5
												3.7	6.6			4.1	6			7.5	7.5			6.1	5.6	7.8	7.3
												4.3	6.4			4.2	4.7			5.8	5			4.1	7.5	6	7.5
												4.8	6.2			3.9	8.8			7.3	8.6			4.2	5.8	4.7	5
												5.5	8.3			4.4	5.3			6.4	6.1			3.9	7.3	8.8	8.6
												2.4	6			4.5	8.3			7.4	12			4.4	6.4	5.3	6.1
												5.1	6.9			4.3	7.7			6.3	7.2			4.5	7.4	8.3	12
												1.2	7.2			4.4	6.8			7.2	7.5			4.3	6.3	7.7	7.2
												4.3	5.8			3.2	4.1			4.6	4.9			4.4	7.2	6.8	7.5
												5	6.3			4.5	6.7			5.8	7.7			3.2	4.6	4.1	4.9
												3.6	6.7			7.4	7.4			7.2	7			4.5	5.8	6.7	7.7
												4.7	5.6			4.1	6.8			6.5	7.7			7.4	7.2	7.4	7
												5.1	6.4			4.6	5			5.4	5.3			4.1	6.5	6.8	7.7
												5.4	5.6			5	5.4			5.8	6.1			4.6	5.4	5	5.3
												6	7			5.9	5.1			6.3	7			5	5.8	5.4	6.1
												9.3	14.2			3.7	3.7			5.5	4.9			5.9	6.3	5.1	7
												11.9	20			4.5	6.4			6.9	6.3			3.7	5.5	3.7	4.9
												6.7	11.5			3.3	4.1			5.7	5.5			4.5	6.9	6.4	6.3
												4	5.2			4.4	10.2			6.4	6.7			3.3	5.7	4.1	5.5
												4.1	5.9			5.7	5.8			6.9	6.5			4.4	6.4	10.2	6.7
												4.4	14.3			4.4	6.9			5.9	6.2			5.7	6.9	5.8	6.5
												5.1	8.1			4.8	8.3			5.8	7.2			4.4	5.9	6.9	6.2
												3.9	6.3			3.7	6.9			5.3	7			4.8	5.8	8.3	7.2
												4.6	5.5			5.3	7.9			6.5	8.1			3.7	5.3	6.9	7
												4.7	6.6			2.6	2.8			3.1	3.3			5.3	6.5	7.9	8.1
												3.8	9.2			3.5	5.6			4.9	5.9			2.6	3.1	2.8	3.3
												5.6	6.3			4.6	5.1			4.7	4.4			3.5	4.9	5.6	5.9
												6.3	6.5			4.4	5.2			5.1	5.2			4.6	4.7	5.1	4.4
												1.5	6.2			5.4	5.7			5.5	7.6			4.4	5.1	5.2	5.2
												4.6	7			5	6			4.5	5.6			5.4	5.5	5.7	7.6
												4.5	7.1			3.9	4.3			5.3	5.5			5	4.5	6	5.6
												6.2	7.4			4	4.3			4.7	5			3.9	5.3	4.3	5.5
												6.1	4.5			4.5	5.8			5.7	5.7			4	4.7	4.3	5
												5.9	8.9			4.6	5.2			5.9	5.5			4.5	5.7	5.8	5.7
												4.6	5.5			3.9	4.3			6.9	6.9			4.6	5.9	5.2	5.5
												7.7	6.8			5	6			6.1	6			3.9	6.9	4.3	6.9
												6.2	6.9			5.2	6.4			6.1	5.9			5	6.1	6	6
												5.1	7.2			6.1	9.2			6.5	7			5.2	6.1	6.4	5.9
												8.1	8.7			4	8.4			5.9	6.4			6.1	6.5	9.2	7
												6.7	11.5											4	5.9	8.4	6.4
												4	5.2
												4.1	5.9
												4.4	14.3
												5.1	8.1
												3.9	6.3
												4.6	5.5
												4.7	6.6
												3.8	9.2
												5.6	6.3
												6.3	6.5
												1.5	6.2
												4.6	7
												4.5	7.1
												6.2	7.4
												6.1	7.2
												5.9	8.9
												4.6	5.5
												5.1	7.2
												8.1	8.7

## Sheet: Fig.8
Fig.8c									Fig.8j				Fig.8k					Fig.8l				Fig.8m
	Vis-ipsi	Vis-contra	SC-ipsi	SC-contra	LGv-contra					LED OFF	LED ON		example cell	time(s)	LED OFF	LED ON		FR(Hz)	LED OFF	LED ON			Fold change	Cell counts	Percentage(%)
Cell counts	91	0	21	9	2				Fold change	0	-0.689655			-0.1	2	3.75			1.32143	0.372549			0	2	0.0425532
	139	2	39	0	1					0	-0.79562			-0.08	1.5	2.75			3.16667	1.64706			0.2	2	0.0425532
	169	2	12	0	0					0	-0.945946			-0.06	2.25	3			1.72727	1.5			0.4	10	0.212766
	243	7	3	1	0					0	-0.666667			-0.04	2.5	3.5			0.935484	0.666667			0.6	9	0.191489
	184	0	21	0						0	-0.8			-0.02	1.5	1.75			6	2.75			0.8	9	0.191489
	380	2								0	-0.871795			0	3.75	2			4.89286	2.125			1	6	0.12766
	270	1								0	-0.895928			0.02	2.75	0.75			3.375	2.68421			1.2	4	0.0851064
										0	-0.773585			0.04	6.25	2.5			4	1.77778			1.4	2	0.0425532
	ZO	SuG	SO	InG	InWh	DG				0	-0.832168			0.06	8.5	7.25			32.3333	20.6667			1.6	2	0.0425532
Cell counts	3	0	0	0	0	0				0	-0.820513			0.08	12.75	9.5			4.98592	3.67742			1.8	1	0.0212766
	12	9	0	0	0	0				0	-0.916084			0.1	8	3.5			13.3617	14.4545			2
	28	11	0	0	0	0								0.12	4	2.5			100	59
	10	2	0	0	0	0								0.14	3	2.25			6.80702	7.22115
	8	9	4	0	0	0								0.16	1.75	2.25			12.75	11.5
														0.18	2.25	2.25			5.53846	2.22034
														0.2	3	3.25			1.32759	1.38462
														0.22	2.75	3.75			2.13953	2.66667
														0.24	3	1.25			0.563877	0.25
														0.26	4	2.75			1.08609	1.21805
														0.28	2.75	3			1.03911	0.586538
														0.3	4.25	6			0.863354	0.20155
														0.32	4.5	4.5			4	0.363636
														0.34	3.75	4			0.73913	0.9
														0.36	4	3.75			1.03704	1.24138
														0.38	3.5	5			0.842105	1.43902
														0.4	3.5	3.75			7	6.5
														0.42	3.5	2.75			0.770833	0.730769
														0.44	3	2.75			1.70833	2.33333
														0.46	4.25	2.25			3.33333	2
														0.48	2.25	2.25			2.5	1.91667
														0.5	3.5	2.5			3.23077	4.625
														0.52	1.5	3.75			4.55556	3.23077
														0.54	2.5	3			5.875	5.25
														0.56	3.25	3.75			2.75	4
														0.58	2.75	3.25			3.12037	3.08397
																			7.33333	14
																			10.25	5.66667
																			2.92857	2.86667
																			2.33333	2.18182
																			6	4
																			1.85714	1.53623
																			0.542553	0.907216
																			1	1.17054
																			0.504854	0.391304
																			0.6875	0.868132
																			6.5	0.428571
																			1.10843	0.65

## Sheet: ExtendedFig.1
Fig.S1d								Fig.S1e
		LED OFF	LED ON		LED OFF	LED ON			number	App	15	13	10	9
	NpHR3.0 grp	0	2	Ctrl grp	1	0				sum	17	17	17	17
		1	0		0	1
		1	1		1	1			percentage	App	0.882353	0.764706	0.588235	0.529412
		0	1		0	0				sum	1	1	1	1
		2	2		1	1
		1	2		1	1
		1	2		1	0
		1	0		1	1
		1	2		1	1
		1	2		1	1
		1	0
	Num	LED OFF	LED ON	Num	LED OFF	LED ON
	0（wrong）	2	3	0（wrong）	2	3
	1（correct）	8	2	1（correct）	8	7
	2（no)	1	6	2（no)	0	0
	total	11	11	total	10	10
	Percentage	LED OFF	LED ON	Percentage	LED OFF	LED ON
	0（wrong）	0.181818	0.272727	0（wrong）	0.2	0.3
	1（correct）	0.727273	0.181818	1（correct）	0.8	0.7
	2（no)	0.0909091	0.545455	2（no)	0	0
	total	1	1	total	1	1

## Sheet: ExtendedFig.2
Fig.S2c							Fig.S2f							Fig.S2i
	Time in LED-ON chamber			Average speed				Time in LED-ON chamber			Average speed				LED OFF	LED ON		LED OFF	LED ON			LED OFF	LED ON		LED OFF	LED ON
	Ctrl	LED		Ctrl	LED			Ctrl	LED		Ctrl	LED		NpHR3.0	6.21981	4.90715	GFP	6.7081	7.9128		ChR2	6.93477	5.83677	GFP	8.19958	5.89474
HR3.0	54	74		12.3123	9.15699		ChR2	52	50		9.45402	8.93748			6.67576	2.83586		5.3275	6.068			7.9902	13.4946		4.53127	8.54065
	65	75		9.37936	7.64356			42	48		12.0329	9.99227			5.17938	3.00974		6.5057	8.364			6.56618	9.36438		5.80963	9.7323
	51	48		13.4538	12.1846			55	51		11.4514	14.3176			5.49497	6.2754		7.8814	6.3907			8.99025	6.09974		6.32735	5.69453
	65	44		12.9462	10.6615			61	44		8.74564	9.68696			4.60806	6.3035		6.353	8.7518			7.67786	7.39832		9.03461	3.8528
	39	58		10.9728	10.8113			59	45		15.5699	15.0761			5.41339	5.93582		7.789	3.8573			10.2782	12.5694		6.44573	5.8114
	57	52		10.7319	12.6387			50	48		10.1766	13.2696			5.58393	5.96984		6.9923	4.5074			9.03908	10.462		7.46401	5.34741
															7.81214	3.46301		5.5326	5.7866
															6.82419	6.34535		7.7544	6.6921
															7.82828	6.22268		7.2951	5.7919
															6.2431	6.2705		6.0919	6.8342

[truncated: 7 more sheets: ExtendedFig.3, ExtendedFig.4, ExtendedFig.5, ExtendedFig.6, ExtendedFig.7, ExtendedFig.8, ExtendedFig.9]
